# Supplementary material for: Metal tolerance of Río Tinto fungi
Source: Front Fungal Biol. 2024 Oct 16;5:1446674. doi: 10.3389/ffunb.2024.1446674 (PMC11521807; doi:10.3389/ffunb.2024.1446674)
Supplement: Supplementary Data Sheet 1 — Taxonomic affiliation of the fungal isolates using the NCBI database. [file DataSheet1.xlsx]

## Sheet: Hoja4
Isolate name	Isolation source	Country	Geographic area	Domain	Phylum	Class	Order	Family	Genus	Species	Sequence
M01001	Rio Tinto	Spain	Huelva	Eukaryota	Ascomycota	Dothideomycetes	Mycosphaerellales	Teratosphaeriaceae	Acidiella	Acidiella bohemica	TAGAGGAAGTAAAAGTCGTAACAAGGTCTCCGTAGGTGAACCTGCGGAGGGATCATTACCGAGTGAAGGGCCTCCGGGTCCGACCTCCAACCCTTCTGTTATCTGACCTCTGTTGCCTCGGGGGCGACCCGGCCCTCGCGCCGGGGCCCCCCGTGGACCACCCTTTGAAACTCTTGCATCTTTGCGTCTGAGTATGATTTTGAATCAATCAAAACTTTCAACGACGGATCTCTTGGTTCCAGCATCGATGAAGAACGCAGCGAAATGCGATAAGTAATGTGAATTGCAGAATTCAGTGAATCATCGAATCTTTGAACGCACATTGCGCCCCTCGGTATTCCGGGGGGCATGCCTGTTCGAGCGTCATTAACACCACTCAAGCCTCGTCTTGGTATTGGG…
M01002	Rio Tinto	Spain	Huelva	Eukaryota	Ascomycota	Dothideomycetes	Mycosphaerellales	Teratosphaeriaceae	Acidiella	Acidiella bohemica	TAGAGGAAGTAAAAGTCGTAACAAGGTCTCCGTAGGTGAACCTGCGGAGGGATCATTACCGAGTGAAGGGCCTCCGGGTCCGACCTCCAACCCTTCTGTTATCTGACCTCTGTTGCCTCGGGGGCGACCCGGCCCTCGCGCCGGGGCCCCCCGTGGACCACCCTTTGAAACTCTTGCATCTTTGCGTCTGAGTATGATTTTGAATCAATCAAAACTTTCAACAACGGATCTCTTGGTTCCAGCATCGATGAAGAACGCAGCGAAATGCGATAAGTAATGTGAATTGCAGAATTCAGTGAATCATCGAATCTTTGAACGCACATTGCGCCCCTCGGTATTCCGGGGGGCATGCCTGTTCGAGCGTCATTAACACCACTCAAGCCTCGTCTTGGTATTGGG…
M01003	Rio Tinto	Spain	Huelva	Eukaryota	Ascomycota	Sordariomycetes	Hypocreales	Ophiocordycipitaceae	Purpureocillium	Purpureocillium lilacinum	AGAGGAAGTAAAAGTCGTAACAAGGTCTCCGTTGGTGAACCAGCGGAGGGATCATTACCGAGTTATACAACTCCCAAACCCACTGTGAACCTTACCTCAGTTGCCTCGGCGGGAACGCCCCGGCCGCCTGCCCCCGCGCCGGCGCCGGACCCAGGCGCCCGCCGCAGGGACCCCAAACTCTCTTGCATTACGCCCAGCGGGCGGAATTTCTTCTCTGAGTTGCACAAGCAAAAACAAATGAATCAAAACTTTCAACAACGGATCTCTTGGTTCTGGCATCGATGAAGAACGCAGCGAAATGCGATAAGTAATGTGAATTGCAGAATTCAGTGAATCATCGAATCTTTGAACGCACATTGCGCCCGCCAGCATTCTGGCGGGCATGCCTGTTCGAGCGTC…
M01004	Rio Tinto	Spain	Huelva	Eukaryota	Ascomycota	Dothideomycetes	Mycosphaerellales	Teratosphaeriaceae	Acidomyces	Acidomyces acidophilus	TAGAGGAAGTAAAAGTCGTAACAAGGTCTCCGTAGGTGAACCTGCGGAGGGATCATTACCGAGTGAGGGCTCCGGCCCGACCTCCGACCCCAAACCTTCCAACCCCCTCGTACCTGGGGGGTGACCCGGCCGCGCGCCGGGGCCCCCACGGGACCTCTCCAACCCTGTCTTATCGAGCGTCTGAGCGTAAAAGCGAAATCAAACAAAACTTTCAACAACGGATCTCTTGGTTCTGGCATCGATGAAGAACGCAGCGAAATGCGATAAGTAATGTGAATTGCAGAATTCAGTGAATCATCGAATCTTTGAACGCACATTGCGCCCCTTGGTATTCCGGGGGGCATGCCTGTTCGAGCGTCATTACACCACTCCAGCCCGGCTGGGTATTGGGCGCCGCGG…
M01005	Rio Tinto	Spain	Huelva	Eukaryota	Ascomycota	Dothideomycetes	Mycosphaerellales	Teratosphaeriaceae	Acidiella	Acidiella bohemica	AGAGGAAGTAAAAGTCGTAACAAGGTCTCCGTAGGTGAACCTGCGGAGGGATCATTACCGAGTGAAGGGCCTCCGGGTCCGACCTCCAACCCTTCTGTTATCTGACCTCTGTTGCCTCGGGGGCGACCCGGCCCTCGCGCCGGGGCCCCCCGTGGACCACCCTTTGAAACTCTTGCATCTTTGCGTCTGAGTATGATTTTGAATCAATCAAAACTTTCAACGACGGATCTCTTGGTTCCAGCATCGATGAAGAACGCAGCGAAATGCGATAAGTAATGTGAATTGCAGAATTCAGTGAATCATCGAATCTTTGAACGCACATTGCGCCCCTCGGTATTCCGGGGGGCATGCCTGTTCGAGCGTCATTAACACCACTCAAGCCTCGTCTTGGTATTGGGC…
M01006	Rio Tinto	Spain	Huelva	Eukaryota	Ascomycota	Dothideomycetes	Mycosphaerellales	Teratosphaeriaceae	Acidiella	Acidiella bohemica	TAGAGGAAGTAAAAGTCGTAACAAGGTCTCCGTAGGTGAACCTGCGGAGGGATCATTACCGAGTGAAGGGCCTCCGGGTCCGACCTCCAACCCTTCTGTTATCTGACCTCTGTTGCCTCGGGGGCGACCCGGCCCTCGCGCCGGGGCCCCCCGTGGACCACCCTTTGAAACTCTTGCATCTTTGCGTCTGAGTATGATTTTGAATCAATCAAAACTTTCAACAACGGATCTCTTGGTTCCAGCATCGATGAAGAACGCAGCGAAATGCGATAAGTAATGTGAATTGCAGAATTCAGTGAATCATCGAATCTTTGAACGCACATTGCGCCCCTCGGTATTCCGGGGGGCATGCCTGTTCGAGCGTCATTAACACCACTCAAGCCTCGTCTTGGTATTGGG…
M01009	Rio Tinto	Spain	Huelva	Eukaryota	Ascomycota	Dothideomycetes	Mycosphaerellales	Teratosphaeriaceae	Acidomyces	Acidomyces acidophilus	TAGAGGAAGTAAAAGTCGTAACAAGGTCTCCGTAGGTGAACCTGCGGAGGGATCATTACCGAGTGAGGGCTCCGGCCCGACCTCCGACCCCAAACCTTCCAACCCCCTCGTACCTGGGGGGTGACCCGGCCGCGCGCCGGGGCCCCCACGGGACCTCTCCAACCCTGTCTTATCGAGCGTCTGAGCGTAAAAGCGAAATCAAACAAAACTTTCAACAACGGATCTCTTGGTTCTGGCATCGATGAAGAACGCAGCGAAATGCGATAAGTAATGTGAATTGCAGAATTCAGTGAATCATCGAATCTTTGAACGCACATTGCGCCCCTTGGTATTCCGGGGGGCATGCCTGTTCGAGCGTCATTACACCACTCCAGCCCGGCTGGGTATTGGGCGCCGCGG…
M01010	Rio Tinto	Spain	Huelva	Eukaryota	Ascomycota	Eurotiomycetes	Eurotiales	Aspergillaceae	Aspergillus	Aspergillus pseudofelis	TAGAGGAAGTAAAAGTCGTAACAAGGTTTCCGTAGGTGAACCTGCGGAAGGATCATTACCGAGTGAGGGCCCTCTGGGTCCAACCTCCCACCCGTGTCTATTGTACCTTGTTGCTTCGGCGGGCCCGCCGTTTCGACGGCCGCCGGGGAGGCCTCGCGCCCCCGGGCCCGCGCCCGCCGAAGACCCCAACATGAACGCTGTTCTGAAAGTATGCAGTCTGAGTTGATTATCATAATCAGTTAAAACTTTCAACAACGGATCTCTTGGTTCCGGCATCGATGAAGAACGCAGCGAAATGCGATAAATAATGTGAATTGCAGAATTCAGTGAATCATCGAGTCTTTGAACGCACATTGCGCCCCCTGGTATTCCGGGGGGCATGCCTGTCCGAGCGTCATT…
M01011	Rio Tinto	Spain	Huelva	Eukaryota	Ascomycota	Dothideomycetes	Mycosphaerellales	Teratosphaeriaceae	Acidomyces	Acidomyces acidophilus	AAAAGTCGTAACAAGGTCTCCGTAGGTGAACCTGCGGAGGGATCATTACCGAGTGAGGGCTCCGGCCCGACCTCCGACCCCACACCTTCCAACCCCCTCGTACCTGGGGGGTGACCCGGCCGCGCGCCGGGGCCCCCACGGGACCTCTCCAACCCTGTCTTATCGAGCGTCTGAGCGTAAAAGCGAAATCAAACAAAACTTTCAACAACGGATCTCTTGGTTCTGGCATCGATGAAGAACGCAGCGAAATGCGATAAGTAATGTGAATTGCAGAATTCAGTGAATCATCGAATCTTTGAACGCACATTGCGCCCCTTGGTATTCCGGGGGGCATGCCTGTTCGAGCGTCATTACACCACTCCAGCCCGGCTGGGTATTGGGCGCCGCGGCGATCGCCGC…
M01012	Rio Tinto	Spain	Huelva	Eukaryota	Ascomycota	Dothideomycetes	Mycosphaerellales	Teratosphaeriaceae	Acidiella	Acidiella bohemica	AGAGGAAGTAAAAGTCGTAACAAGGTCTCCGTAGGTGAACCTGCGGAGGGATCATTACCGAGTGAAGGGCCTCCGGGTCCGACCTCCAACCCTTCTGTTATCTGACCTCTGTTGCCTCGGGGGCGACCCGGCCCTCGCGCCGGGGCCCCCGTGGACCACCCTTTGAAACTCTTGCATCTTTGCGTCTGAGTATGATTTTGAATCAATCAAAACTTTCAACAACGGATCTCTTGGTTCCAGCATCGATGAAGAACGCAGCGAAATGCGATAAGTAATGTGAATTGCAGAATTCAGTGAATCATCGAATCTTTGAACGCACATTGCGCCCCTCGGTATTCCGGGGGGCATGCCTGTTCGAGCGTCATTAACACCACTCAAGCCTCGTCTTGGTATTGGGCG…
M01014	Rio Tinto	Spain	Huelva	Eukaryota	Ascomycota	Dothideomycetes	Mycosphaerellales	Teratosphaeriaceae	Acidomyces	Acidomyces acidophilus	TAGAGGAAGTAAAAGTCGTAACAAGGTCTCCGTAGGTGAACCTGCGGAGGGATCATTACCGAGTGAGGGCTCCGGCCCGACCTCCGACCCCAAACCTTCCAACCCCCTCGTACCTGGGGGGTGACCCGGCCGCGCGCCGGGGCCCCCACGGGACCTCTCCAACCCTGTCTTATCGAGCGTCTGAGCGTAAAAGCGAAATCAAACAAAACTTTCAACAACGGATCTCTTGGTTCTGGCATCGATGAAGAACGCAGCGAAATGCGATAAGTAATGTGAATTGCAGAATTCAGTGAATCATCGAATCTTTGAACGCACATTGCGCCCCTTGGTATTCCGGGGGGCATGCCTGTTCGAGCGTCATTACACCACTCCAGCCCGGCTGGGTATTGGGCGCCGCGG…
M01015	Rio Tinto	Spain	Huelva	Eukaryota	Ascomycota	Dothideomycetes	Mycosphaerellales	Teratosphaeriaceae	Acidiella	Acidiella bohemica	TAGAGGAAGTAAAAGTCGTAACAAGGTCTCCGTAGGTGAACCTGCGGAGGGATCATTACCGAGTGAAGGGCCTCCGGGTCCGACCTCCAACCCTTCTGTTATCTGACCTCTGTTGCCTCGGGGGCGACCCGGCCCTCGCGCCGGGGCCCCCCGTGGACCACCCTTTGAAACTCTTGCATCTTTGCGTCTGAGTATGATTTTGAATCAATCAAAACTTTCAACGACGGATCTCTTGGTTCCAGCATCGATGAAGAACGCAGCGAAATGCGATAAGTAATGTGAATTGCAGAATTCAGTGAATCATCGAATCTTTGAACGCACATTGCGCCCCTCGGTATTCCGGGGGGCATGCCTGTTCGAGCGTCATTAACACCACTCAAGCCTCGTCTTGGTATTGGG…
M01016	Rio Tinto	Spain	Huelva	Eukaryota	Ascomycota	Dothideomycetes	Mycosphaerellales	Teratosphaeriaceae	Acidiella	Acidiella bohemica	TAGAGGAAGTAAAAGTCGTAACAAGGTCTCCGTAGGTGAACCTGCGGAGGGATCATTACCGAGTGGAGGGCCTCCGGGTCCGACCTCCAACCCTTCTGTTATCTGACCTCTGTTGCCTCGGGGGCGACCCGGCCCTCGCGCCGGGGCCCCCCGTGGACCACCCTTTGAAACTCTTGCATCTTTGCGTCTGAGTATGATTTTGAATCAATCAAAACTTTCAACAACGGATCTCTTGGTTCCAGCATCGATGAAGAACGCAGCGAAATGCGATAAGTAATGTGAATTGCAGAATTCAGTGAATCATCGAATCTTTGAACGCACATTGCGCCCCTCGGTATTCCGGGGGGCATGCCTGTTCGAGCGTCATTAACACCACTCAAGCCTCGTCTTGGTATTGGG…
M01022	Rio Tinto	Spain	Huelva	Eukaryota	Ascomycota	Dothideomycetes	Mycosphaerellales	Teratosphaeriaceae	Acidiella	Acidiella bohemica	TAGAGGAAGTAAAAGTCGTAACAAGGTCTCCGTAGGTGAACCTGCGGAGGGATCATTACCGAGTGAAGGGCCTCCGGGTCCGACCTCCAACCCTTCTGTTATCTGACCTCTGTTGCCTCGGGGGCGACCCGGCCCTCGCGCCGGGGCCCCCCGTGGACCACCCTTTGAAACTCTTGCATCTTTGCGTCTGAGTATGATTTTGAATCAATCAAAACTTTCAACAACGGATCTCTTGGTTCCAGCATCGATGAAGAACGCAGCGAAATGCGATAAGTAATGTGAATTGCAGAATTCAGTGAATCATCGAATCTTTGAACGCACATTGCGCCCCTCGGTATTCCGGGGGGCATGCCTGTTCGAGCGTCATTAACACCACTCAAGCCTCGTCTTGGTATTGGG…
M01026	Rio Tinto	Spain	Huelva	Eukaryota	Ascomycota	Dothideomycetes	Mycosphaerellales	Teratosphaeriaceae	Acidiella	Acidiella bohemica	TAGAGGAAGTAAAAGTCGTAACAAGGTCTCCGTAGGTGAACCTGCGGAGGGATCATTACCGAGTGAAGGGCCTCCGGGTCCGACCTCCAACCCTTCTGTTATCTGACCTCTGTTGCCTCGGGGGCGACCCGGCCCTCGCGCCGGGGCCCCCCGTGGACCACCCTTTGAAACTCTTGCATCTTTGCGTCTGAGTATGATTTTGAATCAATCAAAACTTTCAACAACGGATCTCTTGGTTCCAGCATCGATGAAGAACGCAGCGAAATGCGATAAGTAATGTGAATTGCAGAATTCAGTGAATCATCGAATCTTTGAACGCACATTGCGCCCCTCGGTATTCCGGGGGGCATGCCTGTTCGAGCGTCATTAACACCACTCAAGCCTCGTCTTGGTATTGGG…
M01027	Rio Tinto	Spain	Huelva	Eukaryota	Ascomycota	Sordariomycetes	unknown	Amplistromataceae	Acidothrix	Acidothrix acidophila	TAGAGGAAGTAAAAGTCGTAACAAGGTCTCCGTTGGTGAACCAGCGGAGGGATCATTACTGAGACTAGGGGGCAACCCCGAACCTCCAAACCAACCCGCGTACCCAGCCGGATCAACTTCCTGCCTCGGTGGCGGCCCCAGGGGGGGCCTCCAGCCCGCCGCGTCCCCGTCCGCGGGGCGCGGGGGGTGCCGCCGGCGGCCAGCTCAACCCTCAACATTTTGAACCTGAGTGTCACAAATATAATAACCAAATTACAACCTGCAACAATGGATCTCTTGGTTCCGGCATCGATGAAGAACGCAGCGAAATGCGATACGTAATGTGAATTGCAGATCTCCAGTGAATCATCGAATCTTTGAACGCACATAGCGCCCGCCAGCACTCTGGCGGGCATGCCC…
M01029	Rio Tinto	Spain	Huelva	Eukaryota	Ascomycota	Eurotiomycetes	Eurotiales	Aspergillaceae	Penicillium	Penicillium citreosulfuratum	TAGAGGAAGTAAAAGTCGTAACAAGGTTTCCGTAGGTGAACCTGCGGAAGGATCATTACCGAGTGAGGGCCCTCTGGGTCCAACCTCCCACCCGTGTTTATCGTACCTTGTTGCTTCGGCGGGCCCGCCGCAAGGCCGCCGGGGGGCATCTGCCCTCTGGCCCGCGCCCGCCGAAGACACCATTGAACGCTGTCTGAAGATTGCAGTCTGAGCAATTAGTTAAATAACTTAAAACTTTCAACAACGGATCTCTTGGTTCCGGCATCGATGAAGAACGCAGCGAAATGCGATACGTAATGTGAATTGCAGAATTCAGTGAATCATCGAGTCTTTGAACGCACATTGCGCCCCCTGGTATTCCGGGGGGCATGCCTGTCCGAGCGTCATTGCTGCCCTCAA…
M01030	Rio Tinto	Spain	Huelva	Eukaryota	Ascomycota	Sordariomycetes	Hypocreales	Hypocreaceae	Trichoderma	Trichoderma sp.	GAGGAAGTAAAAGTCGTAACAAGGTCTCCGTTGGTGAACCAGCGGAGGGATCATTACCGAGTTTACAACTCCCAAACCCAATGTGAACCATACCAAACTGTTGCCTCGGCGGGGTCACGCCCCGGGTGCGTCGCAGCCCCGGAACCAGGCGCCCGCCGGAGGGACCAACCAAACTCTTTTCTGTAGTCCCCTCGCGGACGTTATTTCTTACAGCTCTGAGCAAAAATTCAAAATGAATCAAAACTTTCAACAACGGATCTCTTGGTTCTGGCATCGATGAAGAACGCAGCGAAATGCGATAAGTAATGTGAATTGCAGAATTCAGTGAATCATCGAATCTTTGAACGCACATTGCGCCCGCCAGTATTCTGGCGGGCATGCCTGTCCGAGCGTCATTTC…
M01032	Rio Tinto	Spain	Huelva	Eukaryota	Ascomycota	Eurotiomycetes	Eurotiales	Aspergillaceae	Penicillium	Penicillium sp. OTU047 AN-2016	TAGAGGAAGTAAAAGTCGTAACAAGGTTTCCGTAGGTGAACCTGCGGAAGGATCATTACCGAGTGAGGGCCCTTTGGGTCCAACCTCCCACCCGTGTTTATCGTACCTTGTTGCTTCGGCGGGCCCGCCTCACGGCCGCCGGGGGGCATCTGCCCCCGGGCCCGCGCCCGCCGAAGACACCATTGAACGCTGTCTGAAGATTGCAGTCTGAGCATCTTAGCTAAATCAGTTAAAACTTTCAACAACGGATCTCTTGGTTCCGGCATCGATGAAGAACGCAGCGAAATGCGATAAGTAATGTGAATTGCAGAATTCAGTGAATCATCGAGTCTTTGAACGCACATTGCGCCCTCTGGTATTCCGGAGGGCATGCCTGTCCGAGCGTCATTGCTGCCCTCA…
M01034	Rio Tinto	Spain	Huelva	Eukaryota	Ascomycota	Eurotiomycetes	Eurotiales	Aspergillaceae	Aspergillus	Aspergillus sp.	TAGAGGAAGTAAAAGTCGTAACAAGGTTTCCGTAGGTGAACCTGCGGAAGGATCATTACCGAGTGCGGGTCCGCGTGGCCCAACCTCCCACCCGTGCCTATTGTACCCTGTTGCTTCGGCGGGCCCGCCAGCCTTCGGGCTGGCCGCCGGGGGGCGTCTCGCCCCCGGGCCCGTGCCCGCCGGAGACCCCAACATGAACCCTGTTCTGAAAGCTTGGTGTCTGAGTGTGATTGTTTGCAATCAGTTAAAACTTTCAACAATGGATCTCTTGGTTCCGGCATCGATGAAGAACGCAGCGAAATGCGATAACTAATGTGAATTGCAGAATTCAGTGAATCATCGAGTCTTTGAACGCACATTGCGCCCCCTGGTATTCCGGGGGGCATGCCTGTCCGAGCG…
M01035	Rio Tinto	Spain	Huelva	Eukaryota	Ascomycota	Dothideomycetes	Mycosphaerellales	Teratosphaeriaceae	Acidiella	Acidiella bohemica	TAGAGGAAGTAAAAGTCGTAACAAGGTCTCCGTAGGTGAACCTGCGGAGGGATCATTACCGAGTGAAGGGCCTCCGGGTCCGACCTCCAACCCTTCTGTTATCTGACCTCTGTTGCCTCGGGGGCGACCCGGCCCTCGCGCCGGGGCCCCCCGTGGACCACCCTTTGAAACCCTTGCATCTTTGCGTCTGAGTATGATTTTGAATCAATCAAAACTTTCAACAACGGATCTCTTGGTTCCAGCATCGATGAAGAACGCAGCGAAATGCGATAAGTAATGTGAATTGCAGAATTCAGTGAATCATCGAATCTTTGAACGCACATTGCGCCCCTCGGTATTCCGGGGGGCATGCCTGTTCGAGCGTCATTAACACCACTCAAGCCTCGTCTTGGTATTGGG…
M01037	Rio Tinto	Spain	Huelva	Eukaryota	Ascomycota	Sordariomycetes	Hypocreales	Hypocreaceae	Trichoderma	Trichoderma viride	TTAGAGGAAGTAAAAGTCGTAACAAGGTCTCCGTTGGTGAACCAGCGGAGGGATCATTACCGAGTTTACAACTCCCAAACCCAATGTGAACCATACCAAACTGTTGCCTCGGCGGGGTCACGCCCCGGGTGCGTCGCAGCCCCGGAACCAGGCGCCCGCCGGAGGGACCAACCAAACTCTTTCTGTAGTCCCCTCGCGGACGTTATTTTTACAGCTCTGAGCAAAAATTCAAAATGAATCAAAACTTTCAACAACGGATCTCTTGGTTCTGGCATCGATGAAGAACGCAGCGAAATGCGATAAGTAATGTGAATTGCAGAATTCAGTGAATCATCGAATCTTTGAACGCACATTGCGCCCGCCAGTATTCTGGCGGGCATGCCTGTCCGAGCGTCATTT…
M01038	Rio Tinto	Spain	Huelva	Eukaryota	Ascomycota	Dothideomycetes	Mycosphaerellales	Teratosphaeriaceae	Acidiella	Acidiella bohemica	AGAGGAAGTAAAAGTCGTAACAAGGTCTCCGTAGGTGAACCTGCGGAGGGATCATTACCGAGTGAAGGGCCTCCGGGTCCGACCTCCAACCCTTCTGTTATCTGACCTCTGTTGCCTCGGGGGCGACCCGGCCCTCGCGCCGGGGCCCCCCGTGGACCACCCTTTGAAACTCTTGCATCTTTGCGTCTGAGTATGATTTTGAATCAATCAAAACTTTCAACAACGGATCTCTTGGTTCCAGCATCGATGAAGAACGCAGCGAAATGCGATAAGTAATGTGAATTGCAGAATTCAGTGAATCATCGAATCTTTGAACGCACATTGCGCCCCTCGGTATTCCGGGGGGCATGCCTGTTCGAGCGTCATTAACACCACTCAAGCCTCGTCTTGGTATTGGGC…
M01042	Rio Tinto	Spain	Huelva	Eukaryota	Mucoromycota	Mucoromycetes	Mucorales	Mucoraceae	Mucor	Mucor circinelloides	GGATCATTAAATAATCAATAATTTTGGCTTGTCCATTATTATCTATTTACTGTGAACTGTATTATTATTTGACGCTTGAGGGATGCTCCACCGCTATAAGGATAGGCGATGGGGATGTTAACCGAGTCATAATCAAGCTTAGGCTTGGTATCCTATTATTATTTACCAAAAGAATTCAGAATTAATATTGTAACATAGACCTAAAAAATCTATAAAACAACTTTTAACAACGGATCTCTTGGTTCTCGCATCGATGAAGAACGTAGCAAAGTGCGATAACTAATGTGAATTGCATATTCAGTGAATCATCGAGTCTTTGAACGCAACTTGCGCTCATTGGTATTCCAATGAGCACGCCTGTTTCAGTATCAAAACAAACCCTCTATCCAACATTTTGTT…
M01043	Rio Tinto	Spain	Huelva	Eukaryota	Ascomycota	Eurotiomycetes	Eurotiales	Aspergillaceae	Aspergillus	Aspergillus pseudofelis	TAGAGGAAGTAAAAGTCGTAACAAGGTTTCCGTAGGTGAACCTGCGGAAGGATCATTACCGAGTGAGGGCCCTCTGGGTCCAACCTCCCACCCGTGTCTATTGTACCTTGTTGCTTCGGCGGGCCCGCCGTTTCGACGGCCGCCGGGGAGGCCTCGCGCCCCCGGGCCCGCGCCCGCCGAAGACCCCAACATGAACGCTGTTCTGAAAGTATGCAGTCTGAGTTGATTATCATAATCAGTTAAAACTTTCAACAACGGATCTCTTGGTTCCGGCATCGATGAAGAACGCAGCGAAATGCGATAAATAATGTGAATTGCAGAATTCAGTGAATCATCGAGTCTTTGAACGCACATTGCGCCCCCTGGTATTCCGGGGGGCATGCCTGTCCGAGCGTCATT…
M01044	Rio Tinto	Spain	Huelva	Eukaryota	Ascomycota	Sordariomycetes	Hypocreales	Ophiocordycipitaceae	Purpureocillium	Purpureocillium lilacinum	TAGAGGAAGTAAAAGTCGTAACAAGGTCTCCGTTGGTGAACCAGCGGAGGGATCATTACCGAGTTATACAACTCCCAAACCCACTGTGAACCTTACCTCAGTTGCCTCGGCGGGAACGCCCCGGCCGCCTGCCCCCGCGCCGGCGCCGGACCCAGGCGCCCGCCGCAGGGACCCCAAACTCTCTTGCATTACGCCCAGCGGGCGGAATTTCTTCTCTGAGTTGCACAAGCAAAAACAAATGAATCAAAACTTTCAACAACGGATCTCTTGGTTCTGGCATCGATGAAGAACGCAGCGAAATGCGATAAGTAATGTGAATTGCAGAATTCAGTGAATCATCGAATCTTTGAACGCACATTGCGCCCGCCAGCATTCTGGCGGGCATGCCTGTTCGAGCGT…
M01045	Rio Tinto	Spain	Huelva	Eukaryota	Ascomycota	Eurotiomycetes	Eurotiales	Trichocomaceae	Talaromyces	Talaromyces sp. GS-2013	GAAGTAAAAGTCGTAACAAGGTTTCCGTAGGTGAACCTGCGGAAGGATCATTACTGAGTGCCGGTCCCTCGTGGACCGAACCTCCCACCCTTGTCTCTTGTATACTCTGTTGCTTTGGCGGGCCCACTGGGCTCCCCCAGTCGCCGAGGGGCCCTGTGCCCCTGGGCCCGTGCCCGCCAGAGCGCCCTTGAACCCTCATGAAGATGGACTGTCTGAGCGTGATTGATAATAATCAAAACTTTCAACAATGGATCTCTTGGTTCCGGCATCGATGAAGAACGCAGCGAAATGCGATAAGTAATGTGAATTGCAGAATTCCGTGAATCATCGAATCTTTGAACGCACATTGCGCCCCCTGGCATTCCGGGGGGCATGCCTGTCCGAGCGTCATTTCTGCCC…
M01046	Rio Tinto	Spain	Huelva	Eukaryota	Ascomycota	Dothideomycetes	Mycosphaerellales	Teratosphaeriaceae	Acidiella	Acidiella bohemica	TAGAGGAAGTAAAAGTCGTAACAAGGTCTCCGTAGGTGAACCTGCGGAGGGATCATTACCGAGTGAAGGGCCTCCGGGTCCGACCTCCAACCCTTCTGTTATCTGACCTCTGTTGCCTCGGGGGCGACCCGGCCCTCGCGCCGGGGCCCCCGTGGACCACCCTTTGAAACTCTTGCATCTTTGCGTCTGAGTATGATTTTGAATCAATCAAAACTTTCAACAACGGATCTCTTGGTTCCAGCATCGATGAAGAACGCAGCGAAATGCGATAAGTAATGTGAATTGCAGAATTCAGTGAATCATCGAATCTTTGAACGCACATTGCGCCCCTCGGTATTCCGGGGGGCATGCCTGTTCGAGCGTCATTAACACCACTCAAGCCTCGTCTTGGTATTGGGC…
M01047	Rio Tinto	Spain	Huelva	Eukaryota	Ascomycota	Dothideomycetes	Mycosphaerellales	Teratosphaeriaceae	Acidiella	Acidiella bohemica	TAGAGGAAGTAAAAGTCGTAACAAGGTCTCCGTAGGTGAACCTGCGGAGGGATCATTACCGAGTGAAGGGCCTCCGGGTCCGACCTCCAACCCTTCTGTTATCTGACCTCTGTTGCCTCGGGGGCGACCCGGCCCTCGCGCCGGGGCCCCCCGTGGACCACCCTTTGAAACTCTTGCATCTTTGCGTCTGAGTATGATTTTGAATCAATCAAAACTTTCAACGACGGATCTCTTGGTTCCAGCATCGATGAAGAACGCAGCGAAATGCGATAAGTAATGTGAATTGCAGAATTCAGTGAATCATCGAATCTTTGAACGCACATTGCGCCCCTCGGTATTCCGGGGGGCATGCCTGTTCGAGCGTCATTAACACCACTCAAGCCTCGTCTTGGTATTGGG…
M02001	Rio Tinto	Spain	Huelva	Eukaryota	Ascomycota	Eurotiomycetes	Eurotiales	Aspergillaceae	Penicillium	Penicillium sp.	TAGAGGAAGTAAAAGTCGTAACAAGGTTTCCGTAGGTGAACCTGCGGAAGGATCATTACCGAGTGCGGGTCCCCTCGCGGGGCCCAACCTCCCACCCGTGTCTACCGTCACCTGTTGCTTCGGCGGGCCCGCCTTCGTGCCGCCGGGGGGCCCTCCGCGCCCCCGGGCCCGCGCCCGCCGAAGACTCTAGGAACACTGAATGAAGGATGCCGTCTGAGTCAACGACACAATCGTTAAAACTTTCAACAACGGATCTCTTGGTTCCGGCATCGATGAAGAACGCAGCGAAATGCGATAAGTAATGTGAATTGCAGAATTCCGTGAATCATCGAATCTTTGAACGCACATTGCGCCCCCTGGTATTCCGGGGGGCATGCCTGTCCGAGCGTCATTACTGCC…
M02002	Rio Tinto	Spain	Huelva	Eukaryota	Mucoromycota	Mortierellomycetes	Mortierellales	Mortierellaceae	Mortierella	Mortierella sp.	TCTTGGTCAATTAGAGGAAGTAAAAGTCGTAACAAGGTTTCCGTAGGTGAACCTGCGGAAGGATCATTACCAAGAGAAATCTTTCAACACTGAAAGATCTTTTCCTTTGTGCTGGCTTTGACCGTATGTAATTTTGGGACTTTAAAATGGTTCGCAAGGGCCGGTCCCAAAAACAATATATCATCCTTATGAAATTTTTTCTGAACAATTAAACAAATGATTTTAATAATCTGTTTAAAACAACTTTCAACAACGGATCTCTTGGTTCTCGCATCGATGAAGAACGCAGCGAAATGCGATACGTAATGTGAATTGCAGAATTCAGTGAATCATCGAATCTTTGAACGCACATTGCACTCCTTGGTATTCCGAGGAGTATGCCTGTTTCAGTATCATGAG…
M02003	Rio Tinto	Spain	Huelva	Eukaryota	Ascomycota	Eurotiomycetes	Eurotiales	Aspergillaceae	Penicillium	Penicillium raperi	TGGACATACATGATTCCTTCCGCAGTGTACACTTATCGAAGCCTTTGCAGCCACGCAAGTGGTTTACCTGGCGCGACTCTAAATAAGTCTACGGTCATGCAAGTCAGCGCCTCGGCGCTGGCGACACTTTCGAATTGCGGGGACACCCTAAAGCCGGTCGCACCAACCCGCGGTAGGAAACTGCCCGGGGGCCTGTGGTAACTACACAGGGGATGGTAAAAGACGACCCGGATAGTTCTGCTATGCAGAGAGGATGGGCAATCCGCAGCGAAGCCCCTACGTCCTAGGCCCTAGGATACGGGGAACGTTCACAGACTAAGTGGAAGTGGGTGGGATTGTGAATCCTGCTTAAGATATAGTCGGGCCCCCTCGGAGACGAGGGGGGTGAGTACACTGCTT…
M02004	Rio Tinto	Spain	Huelva	Eukaryota	Ascomycota	Eurotiomycetes	Eurotiales	Penicillaginaceae	Penicillago	Penicillago moldavica	TAGAGGAAGTAAAAGTCGTAACAAGGTTTCCGTAGGTGAACCTGCGGAAGGATCATTACCGAGTGCGGGTCCCCTCGCGGGGCCCAACCTCCCACCCGTGTCTACCGTCACCTGTTGCTTCGGCGGGCCCGCCTTCGTGCCGCCGGGGGGCCCTCCGCGCCCCCGGGCCCGCGCCCGCCGAAGACTCTAGGAACACTGAATGAAGGATGCCGTCTGAGTCAACGACACAATCGTTAAAACTTTCAACAACGGATCTCTTGGTTCCGGCATCGATGAAGAACGCAGCGAAATGCGATAAGTAATGTGAATTGCAGAATTCCGTGAATCATCGAATCTTTGAACGCACATTGCGCCCCCTGGTATTCCGGGGGGCATGCCTGTCCGAGCGTCATTACTGCC…
M02006	Rio Tinto	Spain	Huelva	Eukaryota	Ascomycota	Eurotiomycetes	Eurotiales	Aspergillaceae	Penicillium	Penicillium raperi	TGGACATACATGATTCCTTCCGCAGTGTACACTTATCGAAGCCTTTGCAGCCACGCAAGTGGTTTACCTGGCGCGACTCTAAATAAGTCTACGGTCATGCAAGTCAGCGCCTCGGCGCTGGCGACACTTTCGAATTGCGGGGACACCCTAAAGCCGGTCGCACCAACCCGCGGTAGGAAACTGCCCGGGGGCCTGTGGTAACTACACAGGGGATGGTAAAAGACGACCCGGATAGTTCTGCTATGCAGAGAGGATGGGCAATCCGCAGCGAAGCCCCTACGTCCTAGGCCCTAGGATACGGGGAACGTTCACAGACTAAGTGGAAGTGGGTGGGATTGTGAATCCTGCTTAAGATATAGTCGGGCCCCCTCGGAGACGAGGGGGGTGAGTACACTGCTT…
M02007	Rio Tinto	Spain	Huelva	Eukaryota	Ascomycota	unknown	unknown	unknown	unknown	Pezizomycotina sp.	TAGAGGAAGTAAAAGTCGTAACAAGGTTTCCGTAGGTGAACCTGCGGAAGGATCATTACAGAGTTCATGCCCTCACGGGTAGATCTCCCACCCTTGAATACTATACCTTTGTTGCTTTGGCAGGACGTGGAAACACCACCGGCTCTAGCCTGTGCGTGCCTGCCAGAGGAAACCAAACTCTGTTTTTAGTGATGTCTGAGTACTATATAATAGTTAAAACTTTCAACAACGGATCTCTTGGTTCTGGCATCGATGAAGAACGCAGCGAAATGCGATAAGTAATGTGAATTGCAGAATTCAGTGAATCATCGAATCTTTGAACGCACATTGCGCCCTGTGGTATTCCGCAGGGCATGCCTGTTCGAGCGTCATTTAAACCAATCAAGCCCCGGCTTGGTC…
M02008	Rio Tinto	Spain	Huelva	Eukaryota	Ascomycota	Dothideomycetes	Mycosphaerellales	Teratosphaeriaceae	Acidiella	Acidiella bohemica	TAGAGGAAGTAAAAGTCGTAACAAGGTCTCCGTAGGTGAACCTGCGGAGGGATCATTACCGAGTGAAGGGCCTCCGGGTCCGACCTCCAACCCTTCTGTTATCTGACCTCTGTTGCCTCGGGGGCGACCCGGCCCTCGCGCCGGGGCCCCCCGTGGACCACCCTTTGAAACTCTTGCATCTTTGCGTCTGAGTATGATTTTGAATCAATCAAAACTTTCAACAACGGATCTCTTGGTTCCAGCATCGATGAAGAACGCAGCGAAATGCGATAAGTAATGTGAATTGCAGAATTCAGTGAATCATCGAATCTTTGAACGCACATTGCGCCCCTCGGTATTCCGGGGGGCATGCCTGTTCGAGCGTCATTAACACCACTCAAGCCTCGTCTTGGTATTGGG…
M02009	Rio Tinto	Spain	Huelva	Eukaryota	Ascomycota	Dothideomycetes	Mycosphaerellales	Teratosphaeriaceae	Acidomyces	Acidomyces acidothermus	TAGAGGAAGTAAAAGTCGTAACAAGGTCTCCGTAGGTGAACCTGCGGAGGGATCATTACCGAGTGAGGGTTCCGGCCCGACCTCCGACCCCCAAACCTTCAACCCCTTATGCCTGGGGGGTGACCCGGCCGCGCGCCGGGGCCCCCGCGGGACCTTCCCAACACTGTCTTGCTGAGCGTCTGAGCGTAAAGCGAAATCAAACAAAACTTTCAACAACGGATCTCTTGGTTCTGGCATCGATGAAGAACGCAGCGAAATGCGATAAGTAATGTGAATTGCAGAATTCAGTGAATCATCGAATCTTTGAACGCACATTGCGCCCCTTGGTATTCCGGGGGGCATGCCTGTTCGAGCGTCATTACACCACTCCAGCCCGGCTGGGTATTGGGCGCCGCGGCG…
M02010	Rio Tinto	Spain	Huelva	Eukaryota	Ascomycota	Dothideomycetes	Mycosphaerellales	Teratosphaeriaceae	Acidiella	Acidiella bohemica	TAGAGGAAGTAAAAGTCGTAACAAGGTCTCCGTAGGTGAACCTGCGGAGGGATCATTACCGAGTGAAGGGCCTCCGGGTCCGACCTCCAACCCTTCTGTTATCTGACCTCTGTTGCCTCGGGGGCGACCCGGCCCTCGCGCCGGGGCCCCCCGTGGACCACCCTTTGAAACTCTTGCATCTTTGCGTCTGAGTATGATTTTGAATCAATCAAAACTTTCAACAACGGATCTCTTGGTTCCAGCATCGATGAAGAACGCAGCGAAATGCGATAAGTAATGTGAATTGCAGAATTCAGTGAATCATCGAATCTTTGAACGCACATTGCGCCCCTCGGTATTCCGGGGGGCATGCCTGTTCGAGCGTCATTAACACCACTCAAGCCTCGTCTTGGTATTGGG…
M02014	Rio Tinto	Spain	Huelva	Eukaryota	Ascomycota	Eurotiomycetes	Eurotiales	Aspergillaceae	Penicillium	Penicillium cluniae (nom. inval.)	TCTTGGTCATTTAGAGGAAGTAAAAGTCGTAACAAGGTTTCCGTAGGTGAACCTGCGGAAGGATCATTACCGAGTGAGGGCCCTCTGGGTCCAACCTCCCACCCGTGTTTATCATACCTAGTTGCTTCGGCGGGCCCGCCGTCATGGCCGCCGGGGGGCATCCGCCCCCGGGCCCGCGCCCGCCGAAGCCCCCCCCTGAACGCTGTCTGAAGATTGCAGTCTGAGCGATTAGCTAAATCAGTTAAAACTTTCAACAACGGATCTCTTGGTTCCGGCATCGATGAAGAACGCAGCGAAATGCGATAAGTAATGTGAATTGCAGAATTCAGTGAATCATCGAGTCTTTGAACGCACATTGCGCCCCCTGGTATTCCGGGGGGCATGCCTGTCCGAGCGTCA…
M02016	Rio Tinto	Spain	Huelva	Eukaryota	Ascomycota	Sordariomycetes	Hypocreales	Hypocreaceae	Trichoderma	Trichoderma sp.	TAGAGGAAGTAAAAGTCGTAACAAGGTCTCCGTTGGTGAACCAGCGGAGGGATCATTACCGAGTTTACAACTCCCAAACCCAATGTGAACGTTACCAAACTGTTGCCTCGGCGGGATCTCTGCCCCGGGTGCGTCGCAGCCCCGGACCAAGGCGCCCGCCGGAGGACCAACCAAAACTCTTATTGTATACCCCCTCGCGGGTTTTTTTTTATAATCTGAGCCTTCTCGGCGCCTCTCGTAGGCGTTTCGAAAATGAATCAAAACTTTCAACAACGGATCTCTTGGTTCTGGCATCGATGAAGAACGCAGCGAAATGCGATAAGTAATGTGAATTGCAGAATTCAGTGAATCATCGAATCTTTGAACGCACATTGCGCCCGCCAGTATTCTGGCGGGCAT…
M02017	Rio Tinto	Spain	Huelva	Eukaryota	Ascomycota	Eurotiomycetes	Eurotiales	Aspergillaceae	Penicillium	Penicillium sp.	TTCTTGGTCCATTTAGAGGAAGTAAAAGTCGTAACAAGGTTTCCGTAGGTGAACCTGCGGAAGGATCATTACCGAGCGAGAATTCTCTGAATTCAACCTCCCACCCGTGTTTATTGTACCTTGTTGCTTCGGCGGGCCCGCCTCACGGCCGCCGGGGGGCATCTGCCCCCGGGCCCGCGCCCGCCGAAGACACCTTGAACTCTGTATGAAAATTGCAGTCTGAGTCTAAATATAAATTATTTAAAACTTTCAACAACGGATCTCTTGGTTCCGGCATCGATGAAGAACGCAGCGAAATGCGATACGTAATGTGAATTGCAGAATTCAGTGAATCATCGAGTCTTTGAACGCACATTGCGCCCCCTGGTATTCCGGGGGGCATGCCTGTCCGAGCGTCAT…
M02018	Rio Tinto	Spain	Huelva	Eukaryota	Ascomycota	Eurotiomycetes	Eurotiales	Aspergillaceae	Aspergillus	Aspergillus pseudofelis	TCTTGGTCATTTAGAGGAAGTAAAAGTCGTAACAAGGTTTCCGTAGGTGAACCTGCGGAAGGATCATTACCGAGTGAGGGCCCTCTGGGTCCAACCTCCCACCCGTGTCTATTGTACCTTGTTGCTTCGGCGGGCCCGCCGTTTCGACGGCCGCCGGGGAGGCCTCGCGCCCCCGGGCCCGCGCCCGCCGAAGACCCCAACATGAACGCTGTTCTGAAAGTATGCAGTCTGAGTTGATTATCATAATCAGTTAAAACTTTCAACAACGGATCTCTTGGTTCCGGCATCGATGAAGAACGCAGCGAAATGCGATAAATAATGTGAATTGCAGAATTCAGTGAATCATCGAGTCTTTGAACGCACATTGCGCCCCCTGGTATTCCGGGGGGCATGCCTGTC…
M02024	Rio Tinto	Spain	Huelva	Eukaryota	Ascomycota	Eurotiomycetes	Eurotiales	Aspergillaceae	Phialomyces	Phialomyces macrosporus	TTAGAGGAAGTAAAAGTCGTAACAAGGTTTCCGTAGGTGAACCTGCGGAAGGATCATTACCGAGTGAGGGCCCTCTGGGTCCAACCTCCCACCCGTGTTTACCATACCCTGTTGCTTCGGCGGGCCCGCCCTCAGCGGCCGCCGGGAGGGCCCCTTGCGCCTCCGGGCCCGCGCCCGCCGAAGACACCTGTGAACGCTTCTATTGAAGATTGCAGTCTGAGTGATTTTTTCCAAATCAATCAAAACTTTCAACAACGGATCTCTTGGTTCCGGCATCGATGAAGAACGCAGCGAAATGCGATAAGTAATGTGAATTGCAGAATTCAGTGAATCATCGAGTCTTCGAACGCACATTGCGCCCCCTGGTATTCCGGGGGGCATGCCTGTCCGAGCGTCATT…
M02025	Rio Tinto	Spain	Huelva	Eukaryota	Ascomycota	Eurotiomycetes	Eurotiales	Aspergillaceae	Penicillium	Penicillium raperi	TACATGATTCCTTCCGCAGTGTACACTTATCGAAGCCTTTGCAGCCACGCAAGTGGTTTACCTGGCGCGACTCTAAATAAGTCTACGGTCATGCAAGTCAGCGCCTCGGCGCTGGCGACACTTTCGAATTGCGGGGACACCCTAAAGCCGGTCGCACCAACCCGCGGTAGGAAACTGCCCGGGGGCCTGTGGTAACTACACAGGGGATGGTAAAAGACGACCCGGATAGTTCTGCTATGCAGAGAGGATGGGCAATCCGCAGCGAAGCCCCTACGTCCTAGGCCCTAGGATACGGGGAACGTTCACAGACTAAGTGGAAGTGGGTGGGATTGTGAATCCTGCTTAAGATATAGTCGGGCCCCCTCGGAGACGAGGGGGGTGAGTACACTGCTTACTAAA…
M02026	Rio Tinto	Spain	Huelva	Eukaryota	Ascomycota	Eurotiomycetes	Eurotiales	Aspergillaceae	Penicillium	Penicillium simplicissimum	ATGAGTCCTTCCGCAGTGTACACTTATTGAAGCCTTTGCAGCCCCGCAAGGGGTAGGCCCGGCACGACTCTAAACCAGCCCGGGCCGCCATGCAAGTCGGCGCCTGCGCCCCCTCCCGGGGGGGCGGCCGCCGGCGACACTCTCGAACTGACGGGGACACCCTAAAGCCAATCGCACCAACCCGCGGCGGGAAACCGCCCGGGGGCCCGTGGTAACGACACGGGGGATGGTAACAGACGATTTGGATACCGCCTGCGCCCCGGCGCGGGCGACCATGGGCAATCCGCAGCGAAGCCCCTAAGTCCCCCCGGGGGATATGGGGAACGTCCACAGACTAAGTGGAAGTGGGTGGGACGCGCGCCGCCGTCCCGCTTAAGATATAGTCGGGCCCCCCGGGAG…
M02029	Rio Tinto	Spain	Huelva	Eukaryota	Ascomycota	Eurotiomycetes	Eurotiales	Aspergillaceae	Penicillium	Penicillium simplicissimum	GCGCGATGGACTCGATGAGTCCTTCCGCAGTGTACACTTATTGAAGCCTTTGCAGCCCCGCAAGGGGTGGGCCCGGCACGACTCTAAACCAGCCCGGGCCGCCATGCAAGTCGGCGCCCCCGCCCCCTCCCGGGGGGGGCGGCCGCCGGCGACACTCTCGAACTGACGGGGACACCCTAAAGCCAATCGCACCAACCCGCGGCGGGAAACCGCCCGGGGGCCCGTGGTAACGACACGGGGGATGGTAACAGACGATTTGGATACCGCCTGCGCTCCGGCGCGGGCGACCATGGGCAATCCGCAGCGAAGCCCCTAAGTCCCCCCCGGGGGATATGGGGAACGTCCACAGACTAAGTGGAAGTGGGTGGGACGCGCGCCGCCGTCCCGCTTAAGATATAG…
M02030	Rio Tinto	Spain	Huelva	Eukaryota	Ascomycota	Sordariomycetes	Calosphaeriales	Pleurostomataceae	Pleurostoma	Pleurostoma richardsiae	TCTTGGTCAATTAGAGGAAGTAAAAGTCGTAACAAGGTCTCCGTTGGTGAACCAGCGGAGGGATCATTACCGAGTTGCAAAACTCCCAAACCCACGCGTACCTACCTACACGTTGCTTCGGCGGTGCCGCCGCGGGGGGTGCCCAGCTGCTGGGCCCCCCCGGGGCGCCCGCCGGAGGCCACTAAAACTCTTCTGTATCTCGCGTACCATCTGAGCGAATGGCGAATAATAAAAACTTTCAACAACGGATCTCTTGGTTCTGGCATCGATGAAGAACGCGGCGAAATGCGATACGTAATGTGAATTGCAGAATTCAGTGAATCATCGAATCTTTGAACGCACATTGCGCCCGCCAGCATTCTGGCGGGCATGCCTGTTCGAGCGTCATTTCAACCCTCA…
M02031	Rio Tinto	Spain	Huelva	Eukaryota	Ascomycota	Eurotiomycetes	Eurotiales	Aspergillaceae	Penicillium	Penicillium simplicissimum	TAGAGGAAGTAAAAGTCGTAACAAGGTTTCCGTAGGTGAACCTGCGGAAGGATCATTACCGAGTGAGGGCCCTCTGGGTCCAACCTCCCACCCGTGTTTATCGTACCTTGTTGCTTCGGCGGGCCCGCCTCACGGCCGCCGGGGGGCACCCGCCCCCGGGCCCGCGCCCGCCGAAGACACCATTGAACTCTGTCTGAAGATTGCAGTCTGAGCGATTAGCTAAATCAGTTAAAACTTTCAACAACGGATCTCTTGGTTCCGGCATCGATGAAGAACGCAGCGAAATGCGATACGTAATGTGAATTGCAGAATTCAGTGAATCATCGAGTCTTTGAACGCACATTGCGCCCCCTGGTATTCCGGGGGGCATGCCTGTCCGAGCGTCATTGCTGCCCTCAA…
M02032	Rio Tinto	Spain	Huelva	Eukaryota	Ascomycota	Eurotiomycetes	Eurotiales	Aspergillaceae	Penicillium	Penicillium simplicissimum	GCGCGATGGACTCAATGAGTCCTTCCGCAGTGTACACTTATTGAAGCCTTTGCAGCCCCGCAAGGGGTAGGCCCGGCACGACTCTAAACCAGCCCGGGCCGCCATGCAAGTCGGCGCCTGCGCCCCCTCCCGGGGGGCGGCCGCCGGCGACACTCTCGAACTGACGGGGACACCCTAAAGCCAATCGCACCAACCCGCGGCGGGAAACCGCCCGGGGGCCCGTGGTAACGACACGGGGGATGGTAACAGACGATTTGGATACCGCCTGCGCCCCGGCGCGGGCGACCATGGGCAATCCGCAGCGAAGCCCCTAAGTCCCCCCCGGGGGATATGGGGAACGTCCACAGACTAAGTGGAAGTGGGTGGGACGCGCGCCGCCGTTCCGCTTAAGATATAGTC…
M02034	Rio Tinto	Spain	Huelva	Eukaryota	Ascomycota	Eurotiomycetes	Eurotiales	Aspergillaceae	Phialomyces	Phialomyces macrosporus	TAGAGGAAGTAAAAGTCGTAACAAGGTTTCCGTAGGTGAACCTGCGGAAGGATCATTACCGAGTGAGGGCCCTCTGGGTCCAACCTCCCACCCGTGTTTACCATACCCTGTTGCTTCGGCCGGGCCCGCCCTCAGCGGCCGCCGGGAGGGCCCCTTGCGCCTCCGGGCCCGCGCCCGCCGAAGACACCTGTGAACGCTTCTATTGAAGATTGCAGTCTGAGTGATTTTTTCCAAATCAATCAAAACTTTCAACAACGGATCTCTTGGTTCCGGCATCGATGAAGAACGCAGCGAAATGCGATAAGTAATGTGAATTGCAGAATTCAGTGAATCATCGAGTCTTCGAACGCACATTGCGCCCCCTGGTATTCCGGGGGGCATGCCTGTCCGAGCGTCATT…
M02035	Rio Tinto	Spain	Huelva	Eukaryota	Ascomycota	Sordariomycetes	Ophiostomatales	Ophiostomataceae	Hawksworthiomyces	Hawksworthiomyces taylorii	TAGAGGAAGTAAAAGTCGTAACAAGGTCTCCGTTGGTGAACCAGCGGAGGGATCATTAACGAGTTCTCTGCAACTCCCAACCCTGTGAACCATACCCAAGTCTGTTCTCGTTGCTTTCTGGCGGGCGGCCGCCCCCCCTCTCGCGGGGGGGTGCCGGACCTGCCCGCCAGGGGCGGCCTGCACGAACCTTCTAAACCTTTCTTACCTAACCGTCTGAGCATACGATTTTTAAATCAAATCACAACTTTCAACAACGGATCTCTTGGCTCTGGCATCGATGAAGAACGCAGCGAAATGCGATAAGTAATGCGAATTGCAGAATTCAGCGAGTCATCGAATCTTTGAACGCACATTGCGCCTGCCAGCATTCTGGCAGGCATGCCTGTCCGAGCGTCATTT…
M02036	Rio Tinto	Spain	Huelva	Eukaryota	Ascomycota	Eurotiomycetes	Eurotiales	Aspergillaceae	Penicillium	Penicillium simplicissimum	GCGCGATGGACTCAATGAGTCCTTCCGCAGTGTACACTTATTGAAGCCTTTGCAGCCCCGCAAGGGGTAGGCCCGGCACGACTCTAAACCAGCCCGGGCCGCCATGCAAGTCGGCGCCTGCGCCCCCTCCCGGGGGGGCGGCCGCCGGCGACACTCTCGAACTGACGGGGACACCCTAAAGCCAATCGCACCAACCCGCGGCGGGAAACCGCCCGGGGGCCCGTGGTAACGACACGGGGGATGGTAACAGACGATTTGGATACCGCCTGCGCCCCGGCGCGGGCGACCATGGGCAATCCGCAGCGAAGCCCCTAAGTCCCCCCGGGGGATATGGGGAACGTCCACAGACTAAGTGGAAGTGGGTGGGACGCGCGCCGCCGTCCCGCTTAAGATATAGTC…
M02038	Rio Tinto	Spain	Huelva	Eukaryota	Ascomycota	Eurotiomycetes	Eurotiales	Aspergillaceae	Phialomyces	Phialomyces macrosporus	TTAGAGGAAGTAAAAGTCGTAACAAGGTTTCCGTAGGTGAACCTGCGGAAGGATCATTACCGAGTGAGGGCCCTCTGGGTCCAACCTCCCACCCGTGTTTACCATACCCTGTTGCTTCGGCCGGGCCCGCCCTCAGCGGCCGCCGGGAGGGCCCCTTGCGCCTCCGGGCCCGCGCCCGCCGAAGACACCTGTGAACGCTTCTATTGAAGATTGCAGTCTGAGTGATTTTTTCCAAATCAATCAAAACTTTCAACAACGGATCTCTTGGTTCCGGCATCGATGAAGAACGCAGCGAAATGCGATAAGTAATGTGAATTGCAGAATTCAGTGAATCATCGAGTCTTCGAACGCACATTGCGCCCCCTGGTATTCCGGGGGGCATGCCTGTCCGAGCGTCAT…
M02039	Rio Tinto	Spain	Huelva	Eukaryota	Ascomycota	Eurotiomycetes	Eurotiales	Trichocomaceae	Talaromyces	Talaromyces helicus	TAGAGGAAGTAAAAGTCGTAACAAGGTTTCCGTAGGTGAACCTGCGGAAGGATCATTACCGAGTGCGAGCCCTCTGGGCTCAACCTCCCACCCGTGCCGTTATAATACCTGTTGCTTTGGCGGGCCCACTGGGGTCACCTGGTCGCTGGGGGACGCCTGTCCCCGGGCCCGCGCCCGCCGAAGCACCCCCTGAACTCTGAAGAAGATAGGGCTGTCTGAGTACCTAGAAAATTGTCAAAACTTTCAACAATGGATCTCTTGGTTCCGGCATCGATGAAGAACGCAGCGAAATGCGATAAGTAATGTGAATTGCAGAATTCCGTGAATCATCGAATCTTTGAACGCACATTGCGCCCCCTGGCATTCCGGGGGGCATGCCTGTCCGAGCGTCATTTCTGC…
M02040	Rio Tinto	Spain	Huelva	Eukaryota	Ascomycota	Sordariomycetes	Ophiostomatales	Ophiostomataceae	Sporothrix	Sporothrix sp. TR071	GAGGAAGTAAAAGTCGTAACAAGGTCTCCGTTGGTGAACCAGCGGAGGGATCATTACAGAGTTCTTTGCAACTCCCAACCCTGTGAACCATACCAACTGTTTTTTGTTCTCGTTGCTTCTGGCAGGCGGCCCCTCTCCGGGGCACGCAGGCTCCGGTGCCACGCCCGGGTGCCTGCCAGAGGCGGCTTGCTCCAACTTTCTTTTTTATTCGTACCTGACCGTCTGAGAACGATTTTCACAAATCAAATCAAAACTTTCAACAACGGATCTCTTGGCTCTGGCATCGATGAAGAACGCAGCGAAATGCGATAAGTAATGTGAATTGCAGAATTCAGTGAATCATCGAATCTTTGAACGCACATTGCGCCTGCCAGCATTCTGGCAGGCATGCCTGTCCGA…
M02048	Rio Tinto	Spain	Huelva	Eukaryota	Ascomycota	Dothideomycetes	Mycosphaerellales	Teratosphaeriaceae	Acidiella	Acidiella bohemica	TAGAGGAAGTAAAAGTCGTAACAAGGTCTCCGTAGGTGAACCTGCGGAGGGATCATTACCGAGTGAAGGGCCTCCGGGTCCGACCTCCAACCCTTCTGTTATCTGACCTCTGTTGCCTCGGGGGCGACCCGGCCCTCGCGCCGGGGCCCCCCGTGGACCACCCTTTGAAACTCTTGCATCTTTGCGTCTGAGTATGATTTTGAATCAATCAAAACTTTCAACGACGGATCTCTTGGTTCCAGCATCGATGAAGAACGCAGCGAAATGCGATAAGTAATGTGAATTGCAGAATTCAGTGAATCATCGAATCTTTGAACGCACATTGCGCCCCTCGGTATTCCGGGGGGCATGCCTGTTCGAGCGTCATTAACACCACTCAAGCCTCGTCTTGGTATTGGG…
M02049	Rio Tinto	Spain	Huelva	Eukaryota	Ascomycota	Sordariomycetes	Hypocreales	Hypocreaceae	Trichoderma	Trichoderma sp.	TAGAGGAAGTAAAAGTCGTAACAAGGTCTCCGTTGGTGAACCAGCGGAGGGATCATTACCGAGTTTACAACTCCCAAACCCAATGTGAACGTTACCAAACTGTTGCCTCGGCGGGATCTCTGCCCCGGGTGCGTCGCAGCCCCGGACCAAGGCGCCCGCCGGAGGACCAACCAAAACTCTTATTGTATACCCCCTCGCGGGTTTTTTTTTATAATCTGAGCCTTCTCGGCGCCTCTCGTAGGCGTTTCGAAAATGAATCAAAACTTTCAACAACGGATCTCTTGGTTCTGGCATCGATGAAGAACGCAGCGAAATGCGATAAGTAATGTGAATTGCAGAATTCAGTGAATCATCGAATCTTTGAACGCACATTGCGCCCGCCAGTATTCTGGCGGGCAT…
M02050	Rio Tinto	Spain	Huelva	Eukaryota	Ascomycota	Sordariomycetes	Hypocreales	Hypocreaceae	Trichoderma	Trichoderma sp.	TAGAGGAAGTAAAAGTCGTAACAAGGTCTCCGTTGGTGAACCAGCGGAGGGATCATTACCGAGTTTACAACTCCCAAACCCAATGTGAACGTTACCAAACTGTTGCCTCGGCGGGATCTCTGCCCCGGGCGCGTCGCAGCCCCGGACCAAGGCGCCCGCCGGAGGACCAACCAAAACTCTTATTGTATACCCCCTCGCGGGTTTTTTACTATCTGAGCCATCTCGGCGCCCCTCGTGGGCGTTTCGAAAATGAATCAAAACTTTCAACAACGGATCTCTTGGTTCTGGCATCGATGAAGAACGCAGCGAAATGCGATAAGTAATGTGAATTGCAGAATTCAGTGAATCATCGAATCTTTGAACGCACATTGCGCCCGCCAGTATTCTGGCGGGCATGCC…
M02051	Rio Tinto	Spain	Huelva	Eukaryota	Ascomycota	Sordariomycetes	Hypocreales	Hypocreaceae	Trichoderma	Trichoderma sp.	AGAGGAAGTAAAAGTCGTAACAAGGTCTCCGTTGGTGAACCAGCGGAGGGATCATTACCGAGTTTACAACTCCCAAACCCAATGTGAACGTTACCAAACTGTTGCCTCGGCGGGATCTCTGCCCCGGGTGCGTCGCAGCCCCGGACCAAGGCGCCCGCCGGAGGACCAACCAAAACTCTTATTGTATACCCCCTCGCGGGTTTTTTTTTATAATCTGAGCCTTCTCGGCGCCTCTCGTAGGCGTTTCGAAAATGAATCAAAACTTTCAACAACGGATCTCTTGGTTCTGGCATCGATGAAGAACGCAGCGAAATGCGATAAGTAATGTGAATTGCAGAATTCAGTGAATCATCGAATCTTTGAACGCACATTGCGCCCGCCAGTATTCTGGCGGGCATG…
M03001	Rio Tinto	Spain	Huelva	Eukaryota	Ascomycota	Eurotiomycetes	Eurotiales	Aspergillaceae	Aspergillus	Aspergillus sydowii	TAGAGGAAGTAAAAGTCGTAACAAGGTTTCCGTAGGTGAACCTGCGGAAGGATCATTACTGAGTGCGGGCTGCCTCCGGGCGCCCAACCTCCCACCCGTGAATACCTAACACTGTTGCTTCGGCGGGGAACCCCCTCGGGGGCGAGCCGCCGGGGACTACTGAACTTCATGCCTGAGAGTGATGCAGTCTGAGTCTGAATATAAAATCAGTCAAAACTTTCAACAATGGATCTCTTGGTTCCGGCATCGATGAAGAACGCAGCGAACTGCGATAAGTAATGTGAATTGCAGAATTCAGTGAATCATCGAGTCTTTGAACGCACATTGCGCCCCCTGGCATTCCGGGGGGCATGCCTGTCCGAGCGTCATTGCTGCCCATCAAGCCCGGCTTGTGTGTTG…
M03003	Rio Tinto	Spain	Huelva	Eukaryota	Ascomycota	Leotiomycetes	Helotiales	unknown	Gloeotinia	Gloeotinia temulenta	TAGAGGAAGTAAAAGTCGTAACAAGGTCTCCGTTGGTGAACCAGCGGAGGGATCATTATCGAGTTATTCAACTCCCAAACCCTATGTGAACTTACCACTTGTTGCTTCGGCGCGCGCTTCGGCGCCGCCGAGGACACTTAAACTCTTTGTTTTTATAAGCATTTCTGAGTGGCCGAAAGGCAAAAATACAAATGAATCAAAACTTTCAACAACGGATCTCTTGGTTCTGGCATCGATGAAGAACGCAGCGAAATGCGATAAGTAATGTGAATTGCAGAATTCAGTGAATCATCGAATCTTTGAACGCACATTGCGCCCGCCAGCATTCTGGCGGGCATGCCTGTTCGAGCGTCATTTCAACCCTCGAGCCCGACTCTTTTGAGGACGGCTCGGCGTTGG…
M03006	Rio Tinto	Spain	Huelva	Eukaryota	Ascomycota	Eurotiomycetes	Eurotiales	Trichocomaceae	Talaromyces	Talaromyces sp. CMV-2019c	TAGAGGAAGTAAAAGTCGTAACAAGGTTTCCGTAGGTGAACCTGCGGAAGGATCATTACCGAGTGAGGGCTCCTTCGTGAGCCCAACCTCCCACCCGTGTTTTAAACATACCCTGTTGCTTCGGCGGGCCCACTGGGCTTCGGTCCGGTCGCCGGGGGGCCTCTGTGCCCTCGGGTCCGCGCCCGCCGATGCGCCTCACGAACCCTGATGAATATGGGCTGTCTGAGTTATAAATGAAAATTGTCAAAACTTCCAACAATGGATCTCTTGGTTCCGGCATCGATGAAGAACGCAGCGAAATGCGATAAGTAATGTGAATTGCAGAATTCCGTGAATCATCGAATCTTTGAACGCACATTGCGCCCCCTGGCATTCCGGGGGGCATGCCTGTCCGAGCGT…
M03008	Rio Tinto	Spain	Huelva	Eukaryota	Ascomycota	Eurotiomycetes	Eurotiales	Aspergillaceae	Penicillium	Penicillium longicatenatum	TCTTGGTCATTTAGAGGAAGTAAAAGTCGTAACAAGGTTTCCGTAGGTGAACCTGCGGAAGGATCATTACCGAGTGAGGGCCCTCTGGGTCCAACCTCCCACCCGTGTTTATCGTACCTTGTTGCTTCGGCGGGCCCGCCTCACGGCCGCCGGGGGGCATCCGCCCCCGGGCCCGCGCCCGCCGAAGACACCATTGAACGCTGTCTGAAGATTGCAGTCTGAGCATCTTAGCTAAATCAGTTAAAACTTTCAACAACGGATCTCTTGGTTCCGGCATCGATGAAGAACGCAGCGAAATGCGATACGTAATGTGAATTGCAGAATTCAGTGAATCATCGAGTCTTTGAACGCACATTGCGCCCCCTGGTATTCCGGGGGGCATGCCTGTCCGAGCGTCAT…
M03010	Rio Tinto	Spain	Huelva	Eukaryota	Ascomycota	Dothideomycetes	Mycosphaerellales	Teratosphaeriaceae	Acidiella	Acidiella bohemica	TAGAGGAAGTAAAAGTCGTAACAAGGTCTCCGTAGGTGAACCTGCGGAGGGATCATTACCGAGTGAAGGGCCTCCGGGTCCGACCTCCAACCCTTCTGTTATCTGACCTCTGTTGCCTCGGGGGCGACCCGGCCCTCGCGCCGGGGCCCCCCGTGGACCACCCTTTGAAACTCTTGCATCTTTGCGTCTGAGTATGATTTTGAATCAATCAAAACTTTCAACAACGGATCTCTTGGTTCCAGCATCGATGAAGAACGCAGCGAAATGCGATAAGTAATGTGAATTGCAGAATTCAGTGAATCATCGAATCTTTGAACGCACATTGCGCCCCTCGGTATTCCGGGGGGCATGCCTGTTCGAGCGTCATTAACACCACTCAAGCCTCGTCTTGGTATTGGG…
M03011	Rio Tinto	Spain	Huelva	Eukaryota	Ascomycota	Dothideomycetes	Mycosphaerellales	Teratosphaeriaceae	Acidiella	Acidiella bohemica	TAGAGGAAGTAAAAGTCGTAACAAGGTCTCCGTAGGTGAACCTGCGGAGGGATCATTACCGAGTGAAGGGCCTCCGGGTCCGACCTCCAACCCTTCTGTTATCTGACCTCTGTTGCCTCGGGGGCGACCCGGCCCTCGCGCCGGGGCCCCCCGTGGACCACCCTTTGAAACTCTTGCATCTTTGCGTCTGAGTATGATTTTGAATCAATCAAAACTTTCAACGACGGATCTCTTGGTTCCAGCATCGATGAAGAACGCAGCGAAATGCGATAAGTAATGTGAATTGCAGAATTCAGTGAATCATCGAATCTTTGAACGCACATTGCGCCCCTCGGTATTCCGGGGGGCATGCCTGTTCGAGCGTCATTAACACCACTCAAGCCTCGTCTTGGTATTGGG…
M03012	Rio Tinto	Spain	Huelva	Eukaryota	Ascomycota	Eurotiomycetes	Eurotiales	Aspergillaceae	Penicillium	Penicillium rubens	TAGAGGAAGTAAAAGTCGTAACAAGGTTTCCGTAGGTGAACCTGCGGAAGGATCATTACCGAGTGAGGGCCCTCTGGGTCCAACCTCCCACCCGTGTTTATTTTACCTTGTTGCTTCGGCGGGCCCGCCTTAACTGGCCGCCGGGGGGCTTACGCCCCCGGGCCCGCGCCCGCCGAAGACACCCTCGAACTCTGTCTGAAGATTGTAGTCTGAGTGAAAATATAAATTATTTAAAACTTTCAACAACGGATCTCTTGGTTCCGGCATCGATGAAGAACGCAGCGAAATGCGATACGTAATGTGAATTGCAAATTCAGTGAATCATCGAGTCTTTGAACGCACATTGCGCCCCCTGGTATTCCGGGGGGCATGCCTGTCCGAGCGTCATTTCTGCCCTCA…
M03013	Rio Tinto	Spain	Huelva	Eukaryota	Ascomycota	Eurotiomycetes	Eurotiales	Aspergillaceae	Penicillium	Penicillium sp.	TAGAGGAAGTAAAAGTCGTAACAAGGTTTCCGTAGGTGAACCTGCGGAAGGATCATTACTGAGTGAGGGCCCTCTGGGTCCAACCTCCCACCCGTGTTTATTGTACCTTGTTGCTTCGGTGCGCCCGCCTCACGGCCGCCGGGGGGCTTCTGCCCCCGGGTCCGCGCGCACCGGAGACACCATTGAACTCTGTCTGAAGATTGCAGTCTGAGCATAAACTAAATAAGTTAAAACTTTCAACAACGGATCTCTTGGTTCCGGCATCGATGAAGAACGCAGCGAAATGCGATAACTAATGTGAATTGCAGAATTCAGTGAATCATCGAGTCTTTGAACGCACATTGCGCCCCCTGGTATTCCGGGGGGCATGCCTGTCCGAGCGTCATTGCTGCCCTCAAG…
M03014	Rio Tinto	Spain	Huelva	Eukaryota	Ascomycota	Sordariomycetes	Hypocreales	Hypocreaceae	Trichoderma	Trichoderma gamsii	GAAGTAAAAGTCGTAACAAGGTCTCCGTTGGTGAACCAGCGGAGGGATCATTACCGAGTTTACAACTCCCAAACCCAATGTGAACCATACCAAACTGTTGCCTCGGCGGGGTCACGCCCCGGGTGCGTCGCAGCCCCGGAACCAGGCGCCCGCCGGAGGGACCAACCAAACTCTTTTCTGTAGTCCCCTCGCGGACGTTATTTCTTACAGCTCTGAGCAAAAATTCAAAATGAATCAAAACTTTCAACAACGGATCTCTTGGTTCTGGCATCGATGAAGAACGCAGCGAAATGCGATAAGTAATGTGAATTGCAGAATTCAGTGAATCATCGAATCTTTGAACGCACATTGCGCCCGCCAGTATTCTGGCGGGCATGCCTGTCCGAGCGTCATTTCAAC…
M03015	Rio Tinto	Spain	Huelva	Eukaryota	Ascomycota	Eurotiomycetes	Eurotiales	Trichocomaceae	Talaromyces	Talaromyces proteolyticus	TAGAGGAAGTAAAAGTCGTAACAAGGTTTCCGTAGGTGAACCTGCGGAAGGATCATTACCGAGTCCGGGCTCTCCGCGAGCCCTCACTCCCACCCGTGTCTACCGTTACCGCGTTGCTTTGGCGGGCCCACTGGAGCCTGTCGGCCTGGTCGCCGGGGGGCTGTTGCCCCCGGGCCCGCGCCCGCCGAAGCGCCCCTGAACCCTGCGTGAATAGTGAGTCTGAGTCTCGATTGAATCGTTAAAACTTTCAACAACGGATCTCTTGGTTCCGGCATCGATGAAGAACGCAGCGAAATGCGATAAGTAATGTGAATTGCAGAATTCCGTGAATCATCGAATCTTTGAACGCACATTGCGCCCTCTGGCATTCCGGAGGGCATGCCTGTCCGAGCGTCATTT…
M03016	Rio Tinto	Spain	Huelva	Eukaryota	Ascomycota	Eurotiomycetes	Eurotiales	Aspergillaceae	Aspergillus	Aspergillus pseudofelis	TTAGAGGAAGTAAAAGTCGTAACAAGGTTTCCGTAGGTGAACCTGCGGAAGGATCATTACCGAGTGAGGGCCCTCTGGGTCCAACCTCCCACCCGTGTCTATTGTACCTTGTTGCTTCGGCGGGCCCGCCGTTTCGACGGCCGCCGGGGAGGCCTCGCGCCCCCGGGCCCGCGCCCGCCGAAGACCCCAACATGAACGCTGTTCTGAAAGTATGCAGTCTGAGTTGATTATCATAATCAGTTAAAACTTTCAACAACGGATCTCTTGGTTCCGGCATCGATGAAGAACGCAGCGAAATGCGATAAATAATGTGAATTGCAGAATTCAGTGAATCATCGAGTCTTTGAACGCACATTGCGCCCCCTGGTATTCCGGGGGGCATGCCTGTCCGAGCGTCAT…
M03017	Rio Tinto	Spain	Huelva	Eukaryota	Ascomycota	Dothideomycetes	Mycosphaerellales	Teratosphaeriaceae	Acidiella	Acidiella bohemica	TAGAGGAAGTAAAAGTCGTAACAAGGTCTCCGTAGGTGAACCTGCGGAGGGATCATTACCGAGTGAAGGGCCTCCGGGTCCGACCTCCAACCCTTCTGTTATCTGACCTCTGTTGCCTCGGGGGCGACCCGGCCCTCGCGCCGGGGCCCCCCGTGGACCACCCTTTGAAACTCTTGCATCTTTGCGTCTGAGTATGATTTTGAATCAATCAAAACTTTCAACAACGGATCTCTTGGTTCCAGCATCGATGAAGAACGCAGCGAAATGCGATAAGTAATGTGAATTGCAGAATTCAGTGAATCATCGAATCTTTGAACGCACATTGCGCCCCTCGGTATTCCGGGGGGCATGCCTGTTCGAGCGTCATTAACACCACTCAAGCCTCGTCTTGGTATTGGG…
M03018	Rio Tinto	Spain	Huelva	Eukaryota	Ascomycota	Dothideomycetes	Mycosphaerellales	Teratosphaeriaceae	Acidomyces	Acidomyces acidophilus	TAGAGGAAGTAAAAGTCGTAACAAGGTCTCCGTAGGTGAACCTGCGGAGGGATCATTACCGAGTGAGGGCTCCGGCCCGACCTCCGACCCCAAACCTTCCAACCCCCTCGTACCTGGGGGGTGACCCGGCCGCGCGCCGGGGCCCCCACGGGACCTCTCCAACCCTGTCTTATCGAGCGTCTGAGCGTAAAAGCGAAATCAAACAAAACTTTCAACAACGGATCTCTTGGTTCTGGCATCGATGAAGAACGCAGCGAAATGCGATAAGTAATGTGAATTGCAGAATTCAGTGAATCATCGAATCTTTGAACGCACATTGCGCCCCTTGGTATTCCGGGGGGCATGCCTGTTCGAGCGTCATTACACCACTCCAGCCCGGCTGGGTATTGGGCGCCGCGG…
M03019	Rio Tinto	Spain	Huelva	Eukaryota	Ascomycota	Dothideomycetes	Mycosphaerellales	Teratosphaeriaceae	Acidiella	Acidiella bohemica	AGAGGAAGTAAAAGTCGTAACAAGGTCTCCGTAGGTGAACCTGCGGAGGGATCATTACCGAGTGAAGGGCCTCCGGGTCCGACCTCCAACCCTTCTGTTATCTGACCTCTGTTGCCTCGGGGGCGACCCGGCCCTCGCGCCGGGGCCCCCCGTGGACCACCCTTTGAAACTCTTGCATCTTTGCGTCTGAGTATGATTTTGAATCAATCAAAACTTTCAACAACGGATCTCTTGGTTCCAGCATCGATGAAGAACGCAGCGAAATGCGATAAGTAATGTGAATTGCAGAATTCAGTGAATCATCGAATCTTTGAACGCACATTGCGCCCCTCGGTATTCCGGGGGGCATGCCTGTTCGAGCGTCATTAACACCACTCAAGCCTCGTCTTGGTATTGGGC…
M03020	Rio Tinto	Spain	Huelva	Eukaryota	Ascomycota	Dothideomycetes	Mycosphaerellales	Teratosphaeriaceae	Acidiella	Acidiella bohemica	TAGAGGAAGTAAAAGTCGTAACAAGGTCTCCGTAGGTGAACCTGCGGAGGGATCATTACCGAGTGAAGGGCCTCCGGGTCCGACCTCCAACCCTTCTGTTATCTGACCTCTGTTGCCTCGGGGGCGACCCGGCCCTCGCGCCGGGGCCCCCCGTGGACCACCCTTTGAAACTCTTGCATCTTTGCGTCTGAGTATGATTTTGAATCAATCAAAACTTTCAACAACGGATCTCTTGGTTCCAGCATCGATGAAGAACGCAGCGAAATGCGATAAGTAATGTGAATTGCAGAATTCAGTGAATCATCGAATCTTTGAACGCACATTGCGCCCCTCGGTATTCCGGGGGGCATGCCTGTTCGAGCGTCATTAACACCACTCAAGCCTCGTCTTGGTATTGGG…
M03021	Rio Tinto	Spain	Huelva	Eukaryota	Ascomycota	Dothideomycetes	Mycosphaerellales	Teratosphaeriaceae	Acidomyces	Acidomyces acidophilus	TAGAGGAAGTAAAAGTCGTAACAAGGTCTCCGTAGGTGAACCTGCGGAGGGATCATTACCGAGTGAGGGCTCCGGCCCGACCTCCGACCCCACACCTTCCAACCCCCTCGTACCTGGGGGGTGACCCGGCCGCGCGCCGGGGCCCCCACGGGACCTCTCCAACCCTGTCTTATCGAGCGTCTGAGCGTAAAAGCGAAATCAAACAAAACTTTCAACAACGGATCTCTTGGTTCTGGCATCGATGAAGAACGCAGCGAAATGCGATAAGTAATGTGAATTGCAGAATTCAGTGAATCATCGAATCTTTGAACGCACATTGCGCCCCTTGGTATTCCGGGGGGCATGCCTGTTCGAGCGTCATTACACCACTCCAGCCCGGCTGGGTATTGGGCGCCGCGG…
M03022	Rio Tinto	Spain	Huelva	Eukaryota	Ascomycota	Dothideomycetes	Mycosphaerellales	Teratosphaeriaceae	Acidiella	Acidiella bohemica	TAGAGGAAGTAAAAGTCGTAACAAGGTCTCCGTAGGTGAACCTGCGGAGGGATCATTACCGAGTGAAGGGCCTCCGGGTCCGACCTCCAACCCTTCTGTTATCTGACCTCTGTTGCCTCGGGGGCGACCCGGCCCTCGCGCCGGGGCCCCCCGTGGACCACCCTTTGAAACTCTTGCATCTTTGCGTCTGAGTATGATTTTGAATCAATCAAAACTTTCAACAACGGATCTCTTGGTTCCAGCATCGATGAAGAACGCAGCGAAATGCGATAAGTAATGTGAATTGCAGAATTCAGTGAATCATCGAATCTTTGAACGCACATTGCGCCCCTCGGTATTCCGGGGGGCATGCCTGTTCGAGCGTCATTAACACCACTCAAGCCTCGTCTTGGTATTGGG…
M03023	Rio Tinto	Spain	Huelva	Eukaryota	Ascomycota	Dothideomycetes	Mycosphaerellales	Teratosphaeriaceae	Acidomyces	Acidomyces acidothermus	TAGAGGAAGTAAAAGTCGTAACAAGGTCTCCGTAGGTGAACCTGCGGAGGGATCATTACCGAGTGAGGGTTCCGGCCCGACCTCCGACCCCCAAACCTTCAACCCCTTATGCCTGGGGGGTGACCCGGCCGCGCGCCGGGGCCCCCGCGGGACCTTCCCAACACTGTCTTGCTGAGCGTCTGAGCGTAAAGCGAAATCAAACAAAACTTTCAACAACGGATCTCTTGGTTCTGGCATCGATGAAGAACGCAGCGAAATGCGATAAGTAATGTGAATTGCAGAATTCAGTGAATCATCGAATCTTTGAACGCACATTGCGCCCCTTGGTATTCCGGGGGGCATGCCTGTTCGAGCGTCATTACACCACTCCAGCCCGGCTGGGTATTGGGCGCCGCGGCG…
M03024	Rio Tinto	Spain	Huelva	Eukaryota	Ascomycota	Dothideomycetes	Mycosphaerellales	Teratosphaeriaceae	Acidiella	Acidiella bohemica	TAGAGGAAGTAAAAGTCGTAACAAGGTCTCCGTAGGTGAACCTGCGGAGGGATCATTACCGAGTGAAGGGCCTCCGGGTCCGACCTCCAACCCTTCTGTTATCTGACCTCTGTTGCCTCGGGGGCGACCCGGCCCTCGCGCCGGGGCCCCCCGTGGACCACCCTTTGAAACTCTTGCATCTTTGCGTCTGAGTATGATTTTGAATCAATCAAAACTTTCAACAACGGATCTCTTGGTTCCAGCATCGATGAAGAACGCAGCGAAATGCGATAAGTAATGTGAATTGCAGAATTCAGTGAATCATCGAATCTTTGAACGCACATTGCGCCCCTCGGTATTCCGGGGGGCATGCCTGTTCGAGCGTCATTAACACCACTCAAGCCTCGTCTTGGTATTGGG…
M03025	Rio Tinto	Spain	Huelva	Eukaryota	Ascomycota	Dothideomycetes	Mycosphaerellales	Teratosphaeriaceae	Acidiella	Acidiella bohemica	TAGAGGAAGTAAAAGTCGTAACAAGGTCTCCGTAGGTGAACCTGCGGAGGGATCATTACCGAGTGAAGGGCCTCCGGGTCCGACCTCCAACCCTTCTGTTATCTGACCTCTGTTGCCTCGGGGGCGACCCGGCCCTCGCGCCGGGGCCCCCGTGGACCACCCTTTGAAACTCTTGCATCTTTGCGTCTGAGTATGATTTTGAATCAATCAAAACTTTCAACAACGGATCTCTTGGTTCCAGCATCGATGAAGAACGCAGCGAAATGCGATAAGTAATGTGAATTGCAGAATTCAGTGAATCATCGAATCTTTGAACGCACATTGCGCCCCTCGGTATTCCGGGGGGCATGCCTGTTCGAGCGTCATTAACACCACTCAAGCCTCGTCTTGGTATTGGGC…
M03026	Rio Tinto	Spain	Huelva	Eukaryota	Ascomycota	Dothideomycetes	Mycosphaerellales	Teratosphaeriaceae	Acidiella	Acidiella bohemica	TAGAGGAAGTAAAAGTCGTAACAAGGTCTCCGTAGGTGAACCTGCGGAGGGATCATTACCGAGTGAAGGGCCTCCGGGTCCGACCTCCAACCCTTCTGTTATCTGACCTCTGTTGCCTCGGGGGCGACCCGGCCCTCGCGCCGGGGCCCCCCGTGGACCACCCTTTGAAACTCTTGCATCTTTGCGTCTGAGTATGATTTTGAATCAATCAAAACTTTCAACAACGGATCTCTTGGTTCCAGCATCGATGAAGAACGCAGCGAAATGCGATAAGTAATGTGAATTGCAGAATTCAGTGAATCATCGAATCTTTGAACGCACATTGCGCCCCTCGGTATTCCGGGGGGCATGCCTGTTCGAGCGTCATTAACACCACTCAAGCCTCGTCTTGGTATTGGG…
M03028	Rio Tinto	Spain	Huelva	Eukaryota	Ascomycota	Eurotiomycetes	Eurotiales	Aspergillaceae	Penicillium	Penicillium sp.	TAGAGGAAGTAAAAGTCGTAACAAGGTTTCCGTAGGTGAACCTGCGGAAGGATCATTACTGAGTGAGGGCCCTCTGGGTCCAACCTCCCACCCGTGTTTATTGTACCTTGTTGCTTCGGTGCGCCCGCCTCACGGCCGCCGGGGGGCTTCTGCCCCCGGGTCCGCGCGCACCGGAGACACCATTGAACTCTGTCTGAAGATTGCAGTCTGAGCATAAACTAAATAAGTTAAAACTTTCAACAACGGATCTCTTGGTTCCGGCATCGATGAAGAACGCAGCGAAATGCGATAACTAATGTGAATTGCAGAATTCAGTGAATCATCGAGTCTTTGAACGCACATTGCGCCCCCTGGTATTCCGGGGGGCATGCCTGTCCGAGCGTCATTGCTGCCCTCAAG…
M03029	Rio Tinto	Spain	Huelva	Eukaryota	Ascomycota	Sordariomycetes	Hypocreales	Hypocreaceae	Trichoderma	Trichoderma viride	TAGAGGAAGTAAAAGTCGTAACAAGGTCTCCGTTGGTGAACCAGCGGAGGGATCATTACCGAGTTTACAACTCCCAAACCCAATGTGAACCATACCAAACTGTTGCCTCGGCGGGGTCACGCCCCGGGTGCGTCGCAGCCCCGGAACCAGGCGCCCGCCGGAGGGACCAACCAAACTCTTTCTGTAGTCCCCTCGCGGACGTTATTTTTACAGCTCTGAGCAAAAATTCAAAATGAATCAAAACTTTCAACAACGGATCTCTTGGTTCTGGCATCGATGAAGAACGCAGCGAAATGCGATAAGTAATGTGAATTGCAGAATTCAGTGAATCATCGAATCTTTGAACGCACATTGCGCCCGCCAGTATTCTGGCGGGCATGCCTGTCCGAGCGTCATTTC…
M03030	Rio Tinto	Spain	Huelva	Eukaryota	Ascomycota	Eurotiomycetes	Eurotiales	Aspergillaceae	Penicillium	Penicillium sp.	TAGAGGAAGTAAAAGTCGTAACAAGGTTTCCGTAGGTGAACCTGCGGAAGGATCATTACTGAGTGAGGGCCCTCTGGGTCCAACCTCCCACCCGTGTTTATTGTACCTTGTTGCTTCGGTGCGCCCGCCTCACGGCCGCCGGGGGGCTTCTGCCCCCGGGTCCGCGCGCACCGGAGACACCATTGAACTCTGTCTGAAGATTGCAGTCTGAGCATAAACTAAATAAGTTAAAACTTTCAACAACGGATCTCTTGGTTCCGGCATCGATGAAGAACGCAGCGAAATGCGATAACTAATGTGAATTGCAGAATTCAGTGAATCATCGAGTCTTTGAACGCACATTGCGCCCCCTGGTATTCCGGGGGGCATGCCTGTCCGAGCGTCATTGCTGCCCTCAAG…
M03031	Rio Tinto	Spain	Huelva	Eukaryota	Ascomycota	Eurotiomycetes	Eurotiales	Aspergillaceae	Penicillium	Penicillium sp.	TAGAGGAAGTAAAAGTCGTAACAAGGTTTCCGTAGGTGAACCTGCGGAAGGATCATTACTGAGTGAGGGCCCTCTGGGTCCAACCTCCCACCCGTGTTTATTGTACCTTGTTGCTTCGGTGCGCCCGCCTCACGGCCGCCGGGGGGCTTCTGCCCCCGGGTCCGCGCGCACCGGAGACACCATTGAACTCTGTCTGAAGATTGCAGTCTGAGCATAAACTAAATAAGTTAAAACTTTCAACAACGGATCTCTTGGTTCCGGCATCGATGAAGAACGCAGCGAAATGCGATAACTAATGTGAATTGCAGAATTCAGTGAATCATCGAGTCTTTGAACGCACATTGCGCCCCCTGGTATTCCGGGGGGCATGCCTGTCCGAGCGTCATTGCTGCCCTCAAG…
M03032	Rio Tinto	Spain	Huelva	Eukaryota	Ascomycota	Eurotiomycetes	Eurotiales	Aspergillaceae	Penicillium	Penicillium sp.	TAGAGGAAGTAAAAGTCGTAACAAGGTTTCCGTAGGTGAACCTGCGGAAGGATCATTACCGAGTGAGGGCCCTCTGGGTCCAACCTCCCACCCGTGTTTATCGTACCTTGTTGCTTCGGCGGGCCCGCCTCACGGCCGCCGGGGGGCTTCTGCCCTCTGGTCCGCGCCCGCCGAAGACACCATTGAACGCTGTCTGAAGATTGCAGTCTGAGCAATTAGCTAAATAAGTTAAAACTTTCAACAACGGATCTCTTGGTTCCGGCATCGATGAAGAACGCAGCGAAATGCGATACGTAATGTGAATTGCAGAATTCAGTGAATCATCGAGTCTTTGAACGCACATTGCGCCCCTTGGTATTCCGGGGGGCATGCCTGTCCGAGCGTCATTGCTGCCCTCAA…
M03039	Rio Tinto	Spain	Huelva	Eukaryota	Ascomycota	Sordariomycetes	Hypocreales	Hypocreaceae	Trichoderma	Trichoderma viride	AGAGGAAGTAAAAGTCGTAACAAGGTCTCCGTTGGTGAACCAGCGGAGGGATCATTACCGAGTTTACAACTCCCAAACCCAATGTGAACCATACCAAACTGTTGCCTCGGCGGGGTCACGCCCCGGGTGCGTCGCAGCCCCGGAACCAGGCGCCCGCCGGAGGGACCAACCAAACTCTTTCTGTAGTCCCCTCGCGGACGTTATTTTTACAGCTCTGAGCAAAAATTCAAAATGAATCAAAACTTTCAACAACGGATCTCTTGGTTCTGGCATCGATGAAGAACGCAGCGAAATGCGATAAGTAATGTGAATTGCAGAATTCAGTGAATCATCGAATCTTTGAACGCACATTGCGCCCGCCAGTATTCTGGCGGGCATGCCTGTCCGAGCGTCATTTCA…
M03047	Rio Tinto	Spain	Huelva	Eukaryota	Ascomycota	Eurotiomycetes	Eurotiales	Aspergillaceae	Aspergillus	Aspergillus pseudofelis	TAGAGGAAGTAAAAGTCGTAACAAGGTTTCCGTAGGTGAACCTGCGGAAGGATCATTACCGAGTGAGGGCCCTCTGGGTCCAACCTCCCACCCGTGTCTATTGTACCTTGTTGCTTCGGCGGGCCCGCCGTTTCGACGGCCGCCGGGGAGGCCTCGCGCCCCCGGGCCCGCGCCCGCCGAAGACCCCAACATGAACGCTGTTCTGAAAGTATGCAGTCTGAGTTGATTATCATAATCAGTTAAAACTTTCAACAACGGATCTCTTGGTTCCGGCATCGATGAAGAACGCAGCGAAATGCGATAAATAATGTGAATTGCAGAATTCAGTGAATCATCGAGTCTTTGAACGCACATTGCGCCCCCTGGTATTCCGGGGGGCATGCCTGTCCGAGCGTCATT…
M03048	Rio Tinto	Spain	Huelva	Eukaryota	Ascomycota	Eurotiomycetes	Eurotiales	Aspergillaceae	Penicillium	Penicillium simplicissimum	GCGATGGACTCATGAGTCCTTCCGCAGTGTACACTTATTGAAGCCTTTGCAGCCCCGCAAGGGGTAGGCCCGGCACGACTCTAAACCAGCCCGGGCCGCCATGCAAGTCGGCGCCTGCGCCCCCTCCCGGGGGGCGGCCGCCGGCGACACTCTCGAACTGACGGGGACACCCTAAAGCCAATCGCACCAACCCGCGGCGGGAAACCGCCCGGGGGCCCGTGGTAACGACACGGGGGATGGTAACAGACGATTTGGATACCGCCTGCGCCCCGGCGCGGGCGACCATGGGCAATCCGCAGCGAAGCCCCTAAGTCCCCCCCGGGGGATATGGGGAACGTCCACAGACTAAGTGGAAGTGGGTGGGACGCGCGCCGCCGTTCCGCTTAAGATATAGTCGGG…
M04002	Rio Tinto	Spain	Huelva	Eukaryota	Ascomycota	Eurotiomycetes	Eurotiales	Aspergillaceae	Penicillium	Penicillium philippinense	TAGAGGAAGTAAAAGTCGTAACAAGGTTTCCGTAGGTGAACCTGCGGAAGGATCATTACCGAGTGAGGGCCCTCTGGGTCCAACCTCCCACCCGTGTTTATCGTACCTTGTTGCTTCGGCGGGCCCGCCTCACGGCCGCCGGGGGGCTTCTGCCCCCTGGCCCGCGCCCGCCGAAGACACCATTGAACGCTGTCTGAAGATTGCAGTCTGAGCAATTAGCTAAATAAGTTAAAACTTTCAACAACGGATCTCTTGGTTCCGGCATCGATGAAGAACGCAGCGAAATGCGATACGTAATGTGAATTGCAGAATTCAGTGAATCATCGAGTCTTTGAACGCACATTGCGCCCCCTGGTATTCCGGGGGGCATGCCTGTCCGAGCGTCATTGCTGCCCTCAA…
M04003	Rio Tinto	Spain	Huelva	Eukaryota	Ascomycota	Eurotiomycetes	Eurotiales	Penicillaginaceae	Penicillago	Penicillago moldavica	TAGAGGAAGTAAAAGTCGTAACAAGGTTTCCGTAGGTGAACCTGCGGAAGGATCATTACCGAGTGCGGGTCCCCTCGCGGGGCCCAACCTCCCACCCGTGTCTACCGTCACCTGTTGCTTCGGCGGGCCCGCCTTCGTGCCGCCGGGGGGCCCTCTGCGCCCCCGGGCCCGCGCCCGCCGAAGACTCTAGGAACACTGAATGAAGGATGCCGTCTGAGTCAACGACACAATCGTTAAAACTTTCAACAACGGATCTCTTGGTTCCGGCATCGATGAAGAACGCAGCGAAATGCGATAAGTAATGTGAATTGCAGAATTCCGTGAATCATCGAATCTTTGAACGCACATTGCGCCCCCTGGTATTCCGGGGGGCATGCCTGTCCGAGCGTCATTACTGCC…
M04004	Rio Tinto	Spain	Huelva	Eukaryota	Ascomycota	Eurotiomycetes	Eurotiales	Aspergillaceae	Penicillium	Penicillium longicatenatum	TAGAGGAAGTAAAAGTCGTAACAAGGTTTCCGTAGGTGAACCTGCGGAAGGATCATTACCGAGTGAGGGCCCTCTGGGTCCAACCTCCCACCCGTGTTTATCGTACCTTGTTGCTTCGGCGGGCCCGCCTCACGGCCGCCGGGGGGCATCCGCCCCCGGGCCCGCGCCCGCCGAAGACACCATTGAACGCTGTCTGAAGATTGCAGTCTGAGCATCTTAGCTAAATCAGTTAAAACTTTCAACAACGGATCTCTTGGTTCCGGCATCGATGAAGAACGCAGCGAAATGCGATACGTAATGTGAATTGCAGAATTCAGTGAATCATCGAGTCTTTGAACGCACATTGCGCCCCCTGGTATTCCGGGGGGCATGCCTGTCCGAGCGTCATTGCTGCCCTCA…
M04005	Rio Tinto	Spain	Huelva	Eukaryota	Ascomycota	Eurotiomycetes	Eurotiales	Aspergillaceae	Penicillium	Penicillium philippinense	TAGAGGAAGTAAAAGTCGTAACAAGGTTTCCGTAGGTGAACCTGCGGAAGGATCATTACCGAGTGAGGGCCCTCTGGGTCCAACCTCCCACCCGTGTTTATCGTACCTTGTTGCTTCGGCGGGCCCGCCTCACGGCCGCCGGGGGGCTTCTGCCCTCGGGCCCGCGCCCGCCGAAGACACCATTGAACGCTGTCTGAAGATTGCAGTCTGAGCAATTAGCTAAATAAGTTAAAACTTTCAACAACGGATCTCTTGGTTCCGGCATCGATGAAGAACGCAGCGAAATGCGATACGTAATGTGAATTGCAGAATTCAGTGAATCATCGAGTCTTTGAACGCACATTGCGCCCCCTGGTATTCCGGGGGGCATGCCTGTCCGAGCGTCATTGCTGCCCTCAA…
M04006	Rio Tinto	Spain	Huelva	Eukaryota	Ascomycota	Dothideomycetes	Pleosporales	Coniothyriaceae	Coniothyrium	Coniothyrium palmicola	GGATCATTATCGATGGCCGCGCCGTGAGCGCCCTGGTGCAGGATCGGCCGGCCACTGACCACACCCTTACTTTACGAGCACCTTTCGTTCTCCTTCGGCGGGGCAACCCGCCGCTGGAACCTCATCAAACCTTTTTTGCATCTAGCATTACCTGTTCTGATAAAAAACAATCGTAACAACTTTCAACAATGGATCTCTTGGCTCTGGCATCGATGAAGAACGCAGCGAAATGCGATAAGTAGTGTGAATTGCAGAATTCAGTGAATCATCGAATCTTTGAACGCACATTGCGCCCCTTGGTATTCCATGGGGCATGCCTGTTCGAGCGTCATCTACACCCTCAAGCTCTGCTTGGTGTTGGGCGTCTGTCCCGCCTCTGCGCGCGGACTCGCCCCAAAG…
M04007	Rio Tinto	Spain	Huelva	Eukaryota	Mucoromycota	Umbelopsidomycetes	Umbelopsidales	Umbelopsidaceae	Umbelopsis	Umbelopsis vinacea	TAGAGGAAGTAAAAGTCGTAACAAGGTTTCCGTAGGTGAACCTGCGGAAGGATCATTACCAAAAGATAATCTTTCAACACTGAAAGATCTTACCTTTGTGCTGGCTTTGACAGTTTTGTACTTTTGGGGCTTTAAAATGGTTCAGTAGTTAAAGGAGGGAGTAATCCCTTTTTCATGCTATTGGGTCGGCCCCAAAAAATCATATCATCCTTTAAAATTTTTTCTGATTAATTAACACATGATTTTAATAATCTGTTTAAAACAACTTTCAACAACGGATCTCTTGGTTCTCGCATCGATGAAGAACGCAGCGAAATGCGATACGTAATGTGAATTGCAGAATTCAGTGAATCATCGAATCTTTGAACGCACATTGCACTCCTTGGTATTCCGAGGAGT…
M04008	Rio Tinto	Spain	Huelva	Eukaryota	Ascomycota	Eurotiomycetes	Eurotiales	Aspergillaceae	Penicillium	Penicillium philippinense	TCTTGGTCATTTAGAGGAAGTAAAAGTCGTAACAAGGTTTCCGTAGGTGAACCTGCGGAAGGATCATTACCGAGTGAGGGCCCTCTGGGTCCAACCTCCCACCCGTGTTTATCGTACCTTGTTGCTTCGGCGGGCCCGCCTCACGGCCGCCGGGGGGCTTCTGCCCCCTGGCCCGCGCCCGCCGAAGACACCATTGAACGCTGTCTGAAGATTGCAGTCTGAGCAATTAGCTAAATAAGTTAAAACTTTCAACAACGGATCTCTTGGTTCCGGCATCGATGAAGAACGCAGCGAAATGCGATACGTAATGTGAATTGCAGAATTCAGTGAATCATCGAGTCTTTGAACGCACATTGCGCCCCCTGGTATTCCGGGGGGCATGCCTGTCCGAGCGTCATT…
M04009	Rio Tinto	Spain	Huelva	Eukaryota	Ascomycota	Eurotiomycetes	Eurotiales	Aspergillaceae	Penicillium	Penicillium ochrochloron	TAGAGGAAGTAAAAGTCGTAACAAGGTTTCCGTAGGTGAACCTGCGGAAGGATCATTACCGAGTGAGGGCCCTCTGGGTCCAACCTCCCACCCGTGTTTATCGTACCTTGTTGCTTCGGCGGGCCCGCCTCACGGCCGCCGGGGGGCACCCGCCCCCGGGCCCGCGCCCGCCGAAGACACCATTGAACTCTGTCTGAAGATTGCAGTCTGAGCGATTAGCTAAATCAGTTAAAACTTTCAACAACGGATCTCTTGGTTCCGGCATCGATGAAGAACGCAGCGAAATGCGATACGTAATGTGAATTGCAGAATTCAGTGAATCATCGAGTCTTTGAACGCACATTGCGCCCCCTGGTATTCCGGGGGGCATGCCTGTCCGAGCGTCATTGCTGCCCTCAA…
M04010	Rio Tinto	Spain	Huelva	Eukaryota	Ascomycota	Eurotiomycetes	Eurotiales	Aspergillaceae	Penicillium	Penicillium simplicissimum	TCAATGAGTCCTTCCGCAGTGTACACTTATTGAAGCCTTTGCAGCCCCGCAAGGGGTAGGCCCGGCACGACTCTAAACCAGCCCGGGCCGCCATGCAAGTCGGCGCCTGCGCCCCCTCCCGGGGGGGCGGCCGCCGGCGACACTCTCGAACTGACGGGGACACCCTAAAGCCAATCGCACCAACCCGCGGCGGGAAACCGCCCGGGGGCCCGTGGTAACGACACGGGGGATGGTAACAGACGATTTGGATACCGCCTGCGCCCCGGCGCGGGCGACCATGGGCAATCCGCAGCGAAGCCCCTAAGTCCCCCCGGGGGATATGGGGAACGTCCACAGACTAAGTGGAAGTGGGTGGGACGCGCGCCGCCGTCCCGCTTAAGATATAGTCGGGCCCCCCGG…
M04011	Rio Tinto	Spain	Huelva	Eukaryota	Ascomycota	Eurotiomycetes	Eurotiales	Aspergillaceae	Penicillium	Penicillium ochrochloron	TAGAGGAAGTAAAAGTCGTAACAAGGTTTCCGTAGGTGAACCTGCGGAAGGATCATTACCGAGTGAGGGCCCTCTGGGTCCAACCTCCCACCCGTGTTTATCGTACCTTGTTGCTTCGGCGGGCCCGCCTCACGGCCGCCGGGGGGCACCCGCCCCCGGGCCCGCGCCCGCCGAAGACACCATTGAACTCTGTCTGAAGATTGCAGTCTGAGCGATTAGCTAAATCAGTTAAAACTTTCAACAACGGATCTCTTGGTTCCGGCATCGATGAAGAACGCAGCGAAATGCGATACGTAATGTGAATTGCAGAATTCAGTGAATCATCGAGTCTTTGAACGCACATTGCGCCCCCTGGTATTCCGGGGGGCATGCCTGTCCGAGCGTCATTGCTGCCCTCAA…
M04012	Rio Tinto	Spain	Huelva	Eukaryota	Ascomycota	Eurotiomycetes	Eurotiales	Aspergillaceae	Penicillium	Penicillium simplicissimum	CAATGAGTCCTTCCGCAGTGTACACTTATTGAAGCCTTTGCAGCCCCGCAAGGGGTAGGCCCGGCACGACTCTAAACCAGCCCGGGCCGCCATGCAAGTCGGCGCCTGCGCCCCCTCCCGGGGGGCGGCCGCCGGCGACACTCTCGAACTGACGGGGACACCCTAAAGCCAATCGCACCAACCCGCGGCGGGAAACCGCCCGGGGGCCCGTGGTAACGACACGGGGGATGGTAACAGACGATTTGGATACCGCCTGCGCCCCGGCGCGGGCGACCATGGGCAATCCGCAGCGAAGCCCCTAAGTCCCCCCCGGGGGATATGGGGAACGTCCACAGACTAAGTGGAAGTGGGTGGGACGCGCGCCGCCGTTCCGCTTAAGATATAGTCGGGCCCCCCGGG…
M04013	Rio Tinto	Spain	Huelva	Eukaryota	Ascomycota	Sordariomycetes	Hypocreales	Ophiocordycipitaceae	Purpureocillium	Purpureocillium lilacinum	TAGAGGAAGTAAAAGTCGTAACAAGGTCTCCGTTGGTGAACCAGCGGAGGGATCATTACCGAGTTATACAACTCCCAAACCCACTGTGAACCTTACCTCAGTTGCCTCGGCGGGAACGCCCCGGCCGCCTGCCCCCGCGCCGGCGCCGGACCCAGGCGCCCGCCGCAGGGACCCCAAACTCTCTTGCATTACGCCCAGCGGGCGGAATTTCTTCTCTGAGTTGCACAAGCAAAAACAAATGAATCAAAACTTTCAACAACGGATCTCTTGGTTCTGGCATCGATGAAGAACGCAGCGAAATGCGATAAGTAATGTGAATTGCAGAATTCAGTGAATCATCGAATCTTTGAACGCACATTGCGCCCGCCAGCATTCTGGCGGGCATGCCTGTTCGAGCGT…
M04014	Rio Tinto	Spain	Huelva	Eukaryota	Ascomycota	Eurotiomycetes	Eurotiales	Aspergillaceae	Penicillium	Penicillium sp.	GGAAGTAAAAGTTCGTAACAAGGGTTTCCAGTAGGGTGAAACCTGGCGGAAGGATCATTACTGAGTGAGGGCCCTCTGGGTCCAACCTCCCACCCGTGTTTATTGTACCTTGTTGCTTCGGTGCGCCCGCCTCACGGCCGCCGGGGGGCTTCTGCCCCCGGGTCCGCGCGCACCGGAGACACCATTGAACTCTGTCTGAAGATTGCAGTCTGAGCATAAACTAAATAAGTTAAAACTTTCAACAACGGATCTCTTGGTTCCGGCATCGATGAAGAACGCAGCGAAATGCGATAACTAATGTGAATTGCAGAATTCAGTGAATCATCGAGTCTTTGAACGCACATTGCGCCCCCTGGTATTCCGGGGGGCATGCCTGTCCGAGCGTCATTGCTGCCCTCA…
M04015	Rio Tinto	Spain	Huelva	Eukaryota	Ascomycota	Eurotiomycetes	Eurotiales	Aspergillaceae	Penicillium	Penicillium spinulosum	TCTTGGTCAATTAGAGGAAGTAAAAGTCGTAACAAGGTTTCCGTAGGTGAACCTGCGGAAGGATCATTACTGAGTGAGGGCCCTCTGGGTCCAACCTCCCACCCGTGTTTATTGTACCTTGTTGCTTCGGTGCGCCCGCCTCACGGCCGCCGGGGGGCTTCTGCCCCCGGGTCCGCGCGCACCGGAGACACCATTGAACTCTGTCTGAAGATTGCAGTCTGAGCATAAACTAAATAAGTTAAAACTTTCAACAACGGATCTCTTGGTTCCGGCATCGATGAAGAACGCAGCGAAATGCGATAACTAATGTGAATTGCAGAATTCAGTGAATCATCGAGTCTTTGAACGCACATTGCGCCCCCTGGTATTCCGGGGGGCATGCCTGTCCGAGCGTCATTG…
M04017	Rio Tinto	Spain	Huelva	Eukaryota	Ascomycota	Sordariomycetes	Xylariales	Sporocadaceae	Pestalotiopsis	Pestalotiopsis chamaeropis	AAGTAAAAGTCGTAACAAGGTCTCCGTTGGTGAACCAGCGGAGGGATCATTATAGAGTTTTTTAACTCCCAACCCATGTGAACTTACCATTGTTGCCTCGGCAGAAGCTACCTGGTTACCTTACCTTGGAACGGCCTACCCTGTAGCGCCTTACCCTGGAACGGCCTACCCTGTAACGGCTGCCGGTGGACTACCAAACTCTTGTTATTTTATTGTAATCTGAGCGTCTTATTTTAATAAGTCAAAACTTTCAACAACGGATCTCTTGGTTCTGGCATCGATGAAGAACGCAGCGAAATGCGATAAGTAATGTGAATTGCAGAATTCAGTGAATCATCGAATCTTTGAACGCACATTGCGCCCATTAGTATTCTAGTGGGCATGCCTGTTCGAGCGTCA…
M04018	Rio Tinto	Spain	Huelva	Eukaryota	Ascomycota	Eurotiomycetes	Eurotiales	Aspergillaceae	Penicillium	Penicillium expansum	TAGAGGAAGTAAAAGTCGTAACAAGGTTTCCGTAGGTGAACCTGCGGAAGGATCATTACCGAGTGAGGGCCCTCTGGGTCCAACCTCCCACCCGTGTTTATTTACCACGTTGCTTCGGCGGGCCCGCCTTAACTGGCCGCCGGGGGGCTCACGCCCCCGGGCCCGCGCCCGCCGAAGACACCCCCGAACTCTGCCTGAAGATTGTCGTCTGAGTGAAAATATAAATTATTTAAAACTTTCAACAACGGATCTCTTGGTTCCGGCATCGATGAAGAACGCAGCGAAATGCGATACGTAATGTGAATTGCAAATTCAGTGAATCATCGAGTCTTTGAACGCACATTGCGCCCCCTGGTATTCCGGGGGGCATGCCTGTCCGAGCGTCATTGCTGCCCTCAA…
M04019	Rio Tinto	Spain	Huelva	Eukaryota	Ascomycota	Eurotiomycetes	Eurotiales	Aspergillaceae	Aspergillus	Aspergillus sp.	GGATCATTACCGAGTGAGGGCCCTCTGGGTCCAACCTCCCACCCGTGTCTATTGTACCTTGTTGCTTCGGCGGGCCCGCCGTTTCGACGGCCGCCGGGGAGGCCTCGCGCCCCCGGGCCCGCGCCCGCCGAAGACCCCAACATGAACGCTGTTCTGAAAGTATGCAGTCTGAGTTGATTATCATAATCAGTTAAAACTTTCAACAACGGATCTCTTGGTTCCGGCATCGATGAAGAACGCAGCGAAATGCGATAAATAATGTGAATTGCAGAATTCAGTGAATCATCGAGTCTTTGAACGCACATTGCGCCCCCTGGTATTCCGGGGGGCATGCCTGTCCGAGCGTCATTGCTGCCCTCAAGCACGGCTTGTGTGTTGGGCCGCCGTCCCCGGTTTCCC…
M04022	Rio Tinto	Spain	Huelva	Eukaryota	Ascomycota	Eurotiomycetes	Eurotiales	Aspergillaceae	Penicillium	Penicillium sp. 4 MK-2015	TAGAGGAAGTAAAAGTCGTAACAAGGTTTCCGTAGGTGAACCTGCGGAAGGATCATTACTGAGTGCCGGTCCCGCGTGGACCGAACCTCCCACCCTTGTCTCTTGTACACCCTGTTGCTTTGGCGGGCCCACTGGGCTCTCCCGGTCGCCGAGGAGCCCCTGTGCCCCTGGGCCCGTGCCCGCCAGAGCGCCCTTGAACCCTCATGAAGATGGACTGTCTGAGCATGATTGATAATAATCAAAACTTTCAACAATGGATCTCTTGGTTCCGGCATCGATGAAGAACGCAGCGAAATGCGATAAGTAATGTGAATTGCAGAATTCCGTGAATCATCGAATCTTTGAACGCACATTGCGCCCCCTGGCATTCCGGGGGGCATGCCTGTCCGAGCGTCATTT…
M04023	Rio Tinto	Spain	Huelva	Eukaryota	Ascomycota	Eurotiomycetes	Eurotiales	Aspergillaceae	Penicillium	Penicillium sp. 4 MK-2015	TAGAGGAAGTAAAAGTCGTAACAAGGTTTCCGTAGGTGAACCTGCGGAAGGATCATTACTGAGTGCCGGTCCCGCGTGGACCGAACCTCCCACCCTTGTCTCTTGTACACCCTGTTGCTTTGGCGGGCCCACTGGGCTCTCCCGGTCGCCGAGGAGCCCCTGTGCCCCTGGGCCCGTGCCCGCCAGAGCGCCCTTGAACCCTCATGAAGATGGACTGTCTGAGCATGATTGATAATAATCAAAACTTTCAACAATGGATCTCTTGGTTCCGGCATCGATGAAGAACGCAGCGAAATGCGATAAGTAATGTGAATTGCAGAATTCCGTGAATCATCGAATCTTTGAACGCACATTGCGCCCCCTGGCATTCCGGGGGGCATGCCTGTCCGAGCGTCATTT…
M04024	Rio Tinto	Spain	Huelva	Eukaryota	Ascomycota	Eurotiomycetes	Eurotiales	Aspergillaceae	Penicillium	Penicillium sp.	TAGAGGAAGTAAAAGTCGTAACAAGGTTTCCGTAGGTGAACCTGCGGAAGGATCATTACTGAGTGAGGGCCCTCTGGGTCCAACCTCCCACCCGTGTTTATTGTACCTTGTTGCTTCGGTGCGCCCGCCTCACGGCCGCCGGGGGGCTTCTGCCCCCGGGTCCGCGCGCACCGGAGACACCATTGAACTCTGTCTGAAGATTGCAGTCTGAGCATAAACTAAATAAGTTAAAACTTTCAACAACGGATCTCTTGGTTCCGGCATCGATGAAGAACGCAGCGAAATGCGATAACTAATGTGAATTGCAGAATTCAGTGAATCATCGAGTCTTTGAACGCACATTGCGCCCCCTGGTATTCCGGGGGGCATGCCTGTCCGAGCGTCATTGCTGCCCTCAAG…
M04025	Rio Tinto	Spain	Huelva	Eukaryota	Ascomycota	Eurotiomycetes	Eurotiales	Aspergillaceae	Penicillium	Penicillium spinulosum	TAGAGGAAGTAAAAGTCGTAACAAGGTTTCCGTAGGTGAACCTGCGGAAGGATCATTACTGAGTGAGGGCCCTCTGGGTCCAACCTCCCACCCGTGTTTATTGTACCTTGTTGCTTCGGTGCGCCCGCCTCACGGCCGCCGGGGGGCTTCTGCCCCCGGGTCCGCGCGCACCGGAGACACCATTGAACTCTGTCTGAAGATTGCAGTCTGAGCATAAACTAAATAAGTTAAAACTTTCAACAACGGATCTCTTGGTTCCGGCATCGATGAAGAACGCAGCGAAATGCGATAACTAATGTGAATTGCAGAATTCAGTGAATCATCGAGTCTTTGAACGCACATTGCGCCCCCTGGTATTCCGGGGGGCATGCCTGTCCGAGCGTCATTGCTGCCCTCAAG…
M04027	Rio Tinto	Spain	Huelva	Eukaryota	Mucoromycota	Mucoromycetes	Mucorales	Mucoraceae	Mucor	Mucor fragilis	GGATCATTAAATAATCAATAATTTTGGCTTGTCCATCATTATCTATTTACTGTGAACTGTATTATTACTTGACGCTTGAGGGATGTTCCAATGCTATAAGGATAGGCACTGGAAATGTTAACCGAGTCATAATCAAGCTTAGGCTTGGTATCCTATTATTATTTACCAAAAGAATTCAGAATTAATATTGTAACATAGACGTAAAAAATCTATAAAACAACTTTTAACAACGGATCTCTTGGTTCTCGCATCGATGAAGAACGTAGCAAAGTGCGATAACTAGTGTGAATTGCATATTCAGTGAATCATCGAGTCTTTGAACGCAACTTGCGCTCATTGGTATTCCAATGAGCACGCCTGTTTCAGTATCAAAACAAACCCTCTATCCAACTTTTGTTG…
M04029	Rio Tinto	Spain	Huelva	Eukaryota	Ascomycota	Sordariomycetes	Hypocreales	Hypocreaceae	Trichoderma	Trichoderma sp.	GAGGAAGTAAAAGTCGTAACAAGGTCTCCGTTGGTGAACCAGCGGAGGGATCATTACCGAGTTTACAACTCCCAAACCCAATGTGAACGTTACCAAACTGTTGCCTCGGCGGGGTCACGCCCCGGGTGCGTAAAAGCCCCGGAACCAGGCGCCCGCCGGAGGAACCAACCAAACTCTTTCTGTAGTCCCCTCGCGGACGTATTTCTTACAGCTCTGAGCAAAAATTCAAAATGAATCAAAACTTTCAACAACGGATCTCTTGGTTCTGGCATCGATGAAGAACGCAGCGAAATGCGATAAGTAATGTGAATTGCAGAATTCAGTGAATCATCGAATCTTTGAACGCACATTGCGCCCGCCAGTATTCTGGCGGGCATGCCTGTCCGAGCGTCATTTCAA…
M04032	Rio Tinto	Spain	Huelva	Eukaryota	Ascomycota	Sordariomycetes	Hypocreales	Hypocreaceae	Trichoderma	Trichoderma lentiforme	GAAGTAAAAGTCGTAACAAGGTCTCCGTTGGTGAACCAGCGGAGGGATCATTACCGAGTTTACAACTCCCAAACCCAATGTGAACGTTACCAAACTGTTGCCTCGGCGGGATCTCTGCCCCGGGTGCGTCGCAGCCCCGGACCAAGGCGCCCGCCGGAGGACCAACCTAAAACTCTTATTGTATACCCCCTCGCGGGTTTTTTTATAATCTGAGCCTTCTCGGCGCCTCTCGTAGGCGTTTCGAAAATGAATCAAAACTTTCAACAACGGATCTCTTGGTTCTGGCATCGATGAAGAACGCAGCGAAATGCGATAAGTAATGTGAATTGCAGAATTCAGTGAATCATCGAATCTTTGAACGCACATTGCGCCCGCCAGTATTCTGGCGGGCATGCCTGT…
M05001	Rio Tinto	Spain	Huelva	Eukaryota	Ascomycota	Eurotiomycetes	Eurotiales	Aspergillaceae	Penicillium	Penicillium philippinense	TAGAGGAAGTAAAAGTCGTAACAAGGTTTCCGTAGGTGAACCTGCGGAAGGATCATTACCGAGTGAGGGCCCTCTGGGTCCAACCTCCCACCCGTGTTTATCGTACCTTGTTGCTTCGGCGGGCCCGCCTCACGGCCGCCGGGGGGCTTCTGCCCCCTGGCCCGCGCCCGCCGAAGACACCATTGAACGCTGTCTGAAGATTGCAGTCTGAGCAATTAGCTAAATAAGTTAAAACTTTCAACAACGGATCTCTTGGTTCCGGCATCGATGAAGAACGCAGCGAAATGCGATACGTAATGTGAATTGCAGAATTCAGTGAATCATCGAGTCTTTGAACGCACATTGCGCCCCCTGGTATTCCGGGGGGCATGCCTGTCCGAGCGTCATTGCTGCCCTCAA…
M05002	Rio Tinto	Spain	Huelva	Eukaryota	Ascomycota	Eurotiomycetes	Eurotiales	Aspergillaceae	Penicillium	Penicillium longicatenatum	TAGAGGAAGTAAAAGTCGTAACAAGGTTTCCGTAGGTGAACCTGCGGAAGGATCATTACCGAGTGAGGGCCCTCTGGGTCCAACCTCCCACCCGTGTTTATCGTACCTTGTTGCTTCGGCGGGCCCGCCTCACGGCCGCCGGGGGGCATCCGCCCCCGGGCCCGCGCCCGCCGAAGACACCATTGAACGCTGTCTGAAGATTGCAGTCTGAGCATCTTAGCTAAATCAGTTAAAACTTTCAACAACGGATCTCTTGGTTCCGGCATCGATGAAGAACGCAGCGAAATGCGATACGTAATGTGAATTGCAGAATTCAGTGAATCATCGAGTCTTTGAACGCACATTGCGCCCCCTGGTATTCCGGGGGGCATGCCTGTCCGAGCGTCATTGCTGCCCTCA…
M05003	Rio Tinto	Spain	Huelva	Eukaryota	Ascomycota	Eurotiomycetes	Eurotiales	Aspergillaceae	Penicillium	Penicillium expansum	TCTTGGTCAATTTAGAGGAAGTAAAAGTCGTAACAAGGTTTCCGTAGGTGAACCTGCGGAAGGATCATTACTGAGTGAGGGCCCTCTGGGTCCAACCTCCCACCCGTGTTTATTGTACCTTGTTGCTTCGGTGCGCCCGCCTCACGGCCGCCGGGGGGCTTCTGCCCCCGGGTCCGCGCGCACCGGAGACACTATTGAACTCTGTCTGAAGATTGCAGTCTGAGCATAAACTAAATAAGTTAAAACTTTCAACAACGGATCTCTTGGTTCCGGCATCGATGAAGAACGCAGCGAAATGCGATAACTAATGTGAATTGCAGAATTCAGTGAATCATCGAGTCTTTGAACGCACATTGCGCCCCCTGGTATTCCGGGGGGCATGCCTGTCCGAGCGTCATT…
M05004	Rio Tinto	Spain	Huelva	Eukaryota	Ascomycota	Eurotiomycetes	Eurotiales	Aspergillaceae	Penicillium	Penicillium philippinense	TAGAGGAAGTAAAAGTCGTAACAAGGTTTCCGTAGGTGAACCTGCGGAAGGATCATTACCGAGTGAGGGCCCTCTGGGTCCAACCTCCCACCCGTGTTTATCGTACCTTGTTGCTTCGGCGGGCCCGCCTCACGGCCGCCGGGGGGCTTCTGCCCTCGGGCCCGCGCCCGCCGAAGACACCATTGAACGCTGTCTGAAGATTGCAGTCTGAGCAATTAGCTAAATAAGTTAAAACTTTCAACAACGGATCTCTTGGTTCCGGCATCGATGAAGAACGCAGCGAAATGCGATACGTAATGTGAATTGCAGAATTCAGTGAATCATCGAGTCTTTGAACGCACATTGCGCCCCCTGGTATTCCGGGGGGCATGCCTGTCCGAGCGTCATTGCTGCCCTCAA…
M05005	Rio Tinto	Spain	Huelva	Eukaryota	Ascomycota	Sordariomycetes	Calosphaeriales	Pleurostomataceae	Pleurostoma	Pleurostoma richardsiae	TAGAGGAAGTAAAAGTCGTAACAAGGTCTCCGTTGGTGAACCAGCGGAGGGATCATTACCGAGTTGCAAAACTCCCAAACCCACGCGTACCTACCTACACGTTGCTTCGGCGGTGCCGCCGCGGGGGGTGCCCAGCTGCTGGGCCCCCCCGGGGCGCCCGCCGGAGGCCACTAAAACTCTTCTGTATCTCGCGTACCATCTGAGCGAATGGCGAATAATAAAAACTTTCAACAACGGATCTCTTGGTTCTGGCATCGATGAAGAACGCGGCGAAATGCGATACGTAATGTGAATTGCAGAATTCAGTGAATCATCGAATCTTTGAACGCACATTGCGCCCGCCAGCATTCTGGCGGGCATGCCTGTTCGAGCGTCATTTCAACCCTCAGGCCCTGCCTG…
M05006	Rio Tinto	Spain	Huelva	Eukaryota	Ascomycota	Dothideomycetes	Pleosporales	Didymosphaeriaceae	Paracamarosporium	Paracamarosporium leucadendri	TAGAGGAAGTAAAAGTCGTAACAAGGTTTCCGTAGGTGAACCTGCGGAAGGATCATTATCTATTTTAACGGTGTTGGTTGCGGCCCCTGGTAACCCCGGGCGGTAGAGGTAACACTCGCACGCGCCACATGCCTTAATCCTTTTTTTACGAGCACCTTTCGTTCTCCTTCGGTGGGGCAACCTGCCGCTGGAACTTATCAAAAACCTTTTTTTGCATCTAGCATTACCTGTTCTGATACAAACAATCGTTACAACTTTCAACAATGGATCTCTTGGCTCTGGCATCGATGAAGAACGCAGCGAAATGCGATAAGTAGTGTGAATTGCAGAATTCAGTGAATCATCGAATCTTTGAACGCACATTGCGCCCCTCGGTATTCCGTGGGGCATGCCTGTTCG…
M05007	Rio Tinto	Spain	Huelva	Eukaryota	Ascomycota	Eurotiomycetes	Eurotiales	Aspergillaceae	Penicillium	Penicillium raperi	TGGACATACATGATTCCTTCCGCAGTGTACACTTATCGAAGCCTTTGCAGCCACGCAAGTGGTTTACCTGGCGCGACTCTAAATAAGTCTACGGTCATGCAAGTCAGCGCCTCGGCGCTGGCGACACTTTCGAATTGCGGGGACACCCTAAAGCCGGTCGCACCAACCCGCGGTAGGAAACTGCCCGGGGGCCTGTGGTAACTACACAGGGGATGGTAAAAGACGACCCGGATAGTTCTGCTATGCAGAGAGGATGGGCAATCCGCAGCGAAGCCCCTACGTCCTAGGCCCTAGGATACGGGGAACGTTCACAGACTAAGTGGAAGTGGGTGGGATTGTGAATCCTGCTTAAGATATAGTCGGGCCCCCTCGGAGACGAGGGGGGTGAGTACACTGCTT…
M05009	Rio Tinto	Spain	Huelva	Eukaryota	Ascomycota	Eurotiomycetes	Eurotiales	Penicillaginaceae	Penicillago	Penicillago moldavica	TAGAGGAAGTAAAAGTCGTAACAAGGTTTCCGTAGGTGAACCTGCGGAAGGATCATTACCGAGTGCGGGTCCCCTCGCGGGGCCCAACCTCCCACCCGTGTCTACCGTCACCTGTTGCTTCGGCGGGCCCGCCTTCGTGCCGCCGGGGGGCCCTCTGCGCCCCCGGGCCCGCGCCCGCCGAAGACTCTAGGAACACTGAATGAAGGATGCCGTCTGAGTCAACGACACAATCGTTAAAACTTTCAACAACGGATCTCTTGGTTCCGGCATCGATGAAGAACGCAGCGAAATGCGATAAGTAATGTGAATTGCAGAATTCCGTGAATCATCGAATCTTTGAACGCACATTGCGCCCCCTGGTATTCCGGGGGGCATGCCTGTCCGAGCGTCATTACTGCC…
M05010	Rio Tinto	Spain	Huelva	Eukaryota	Ascomycota	Eurotiomycetes	Eurotiales	Aspergillaceae	Penicillium	Penicillium catalonicum	TAGAGGAAGTAAAAGTCGTAACAAGGTTTCCGTAGGTGAACCTGCGGAAGGATCATTACCGAGTGCGGGCCCTCTGGGTCCAACCTCCCACCCGTGTTTATCGTACCTTGTTGCTTCGGTGGGCCCGCCATTCTGGCCGCCGGGGGGCTCACGCCCTCAGGCCCGCGCCCGCCGAAGACACCATTGAACGCTGTCTGAAGATTGCAGTCTGAGCTGAATAGCTAAATCAATTAAAACTTTCAACAACGGATCTCTTGGTTCCGGCATCGATGAAGAACGCAGCGAAATGCGATAAGTAATGTGAATTGCAGAATTCAGTGAATCATCGAGTCTTTGAACGCACATTGCGCCCCCTGGTATTCCGGGGGGCATGCCTGTCCGAGCGTCATTGCTGCCCTC…
M05012	Rio Tinto	Spain	Huelva	Eukaryota	Ascomycota	Eurotiomycetes	Eurotiales	Aspergillaceae	Penicillium	Penicillium philippinense	TAGAGGAAGTAAAAGTCGTAACAAGGTTTCCGTAGGTGAACCTGCGGAAGGATCATTACCGAGTGAGGGCCCTCTGGGTCCAACCTCCCACCCGTGTTTATCGTACCTTGTTGCTTCGGCGGGCCCGCCTCACGGCCGCCGGGGGGCTTCTGCCCTCGGGCCCGCGCCCGCCGAAGACACCATTGAACGCTGTCTGAAGATTGCAGTCTGAGCAATTAGCTAAATAAGTTAAAACTTTCAACAACGGATCTCTTGGTTCCGGCATCGATGAAGAACGCAGCGAAATGCGATACGTAATGTGAATTGCAGAATTCAGTGAATCATCGAGTCTTTGAACGCACATTGCGCCCCCTGGTATTCCGGGGGGCATGCCTGTCCGAGCGTCATTGCTGCCCTCAA…
M05015	Rio Tinto	Spain	Huelva	Eukaryota	Ascomycota	Eurotiomycetes	Eurotiales	Aspergillaceae	Penicillium	Penicillium philippinense	TAGAGGAAGTAAAAGTCGTAACAAGGTTTCCGTAGGTGAACCTGCGGAAGGATCATTACCGAGTGAGGGCCCTCTGGGTCCAACCTCCCACCCGTGTTTATCGTACCTTGTTGCTTCGGCGGGCCCGCCTCACGGCCGCCGGGGGGCTTCTGCCCTCGGGCCCGCGCCCGCCGAAGACACCATTGAACGCTGTCTGAAGATTGCAGTCTGAGCAATTAGCTAAATAAGTTAAAACTTTCAACAACGGATCTCTTGGTTCCGGCATCGATGAAGAACGCAGCGAAATGCGATACGTAATGTGAATTGCAGAATTCAGTGAATCATCGAGTCTTTGAACGCACATTGCGCCCCCTGGTATTCCGGGGGGCATGCCTGTCCGAGCGTCATTGCTGCCCTCAA…
M05016	Rio Tinto	Spain	Huelva	Eukaryota	Ascomycota	Eurotiomycetes	Eurotiales	Trichocomaceae	Talaromyces	Talaromyces sp.	TAGAGGAAGTAAAAGTCGTAACAAGGTTTCCGTAGGTGAACCTGCGGAAGGATCATTACCGAGTGCGGGCCCTCGCGGCCCAACCTCCCACCCTTGTCTCTATACACCTGTTGCTTTGGCGGGCCCACCGGGGCCACCTGGTCGCCGGGGGACTGTCGTCTCCGGGCCCGCGCCCGCCGAAGCGCTCTGTGAACCCTGATGAAGATGGGCTGTCTGAGTACTATGAAAATTGTCAAAACTTTCAACAATGGATCTCTTGGTTCCGGCATCGATGAAGAACGCAGCGAAATGCGATAAGTAATGTGAATTGCAGAATTCCGTGAATCATCGAATCTTTGAACGCACATTGCGCCCCCTGGCATTCCGGGGGGCATGCCTGTCCGAGCGTCATTTCTGCCC…
M05020	Rio Tinto	Spain	Huelva	Eukaryota	Ascomycota	Eurotiomycetes	Eurotiales	Aspergillaceae	Penicillium	Penicillium sp.	TAGAGGAAGTAAAAGTCGTAACAAGGTTTCCGTAGGTGAACCTGCGGAAGGATCATTACTGAGTGAGGGCCCTCTGGGTCCAACCTCCCACCCGTGTTTATTGTACCTTGTTGCTTCGGTGAGCCCGCCTCACGGCCGCCGGGGGGCTTCTGCCCCCGGGTCCGCGCTCACCGGAGACACCTTTGAACTCTGTATGAAGATTGCAGTCTGAGCGAAAACTAAATAAGTTAAAACTTTCAACAACGGATCTCTTGGTTCCGGCATCGATGAAGAACGCAGCGAAATGCGATAACTAATGTGAATTGCAGAATTCAGTGAATCATCGAGTCTTTGAACGCACATTGCGCCCCCTGGTATTCCGGGGGGCATGCCTGTCCGAGCGTCATTGCTGCCCTCAAG…
M05021	Rio Tinto	Spain	Huelva	Eukaryota	Ascomycota	Eurotiomycetes	Eurotiales	Aspergillaceae	Penicillium	Penicillium simplicissimum	CAATGAGTCCTTCCGCAGTGTACACTTATTGAAGCCTTTGCAGCCCCGCAAGGGGTAGGCCCGGCACGACTCTAAACCAGCCCGGGCCGCCATGCAAGTCGGCGCCTGCGCCCCCTCCCGGGGGGCGGCCGCCGGCGACACTCTCGAACTGACGGGGACACCCTAAAGCCAATCGCACCAACCCGCGGCGGGAAACCGCCCGGGGGCCCGTGGTAACGACACGGGGGATGGTAACAGACGATTTGGATACCGCCTGCGCCCCGGCGCGGGCGACCATGGGCAATCCGCAGCGAAGCCCCTAAGTCCCCCCCGGGGGATATGGGGAACGTCCACAGACTAAGTGGAAGTGGGTGGGACGCGCGCCGCCGTTCCGCTTAAGATATAGTCGGGCCCCCCGGG…
M05022	Rio Tinto	Spain	Huelva	Eukaryota	Ascomycota	Dothideomycetes	Mycosphaerellales	Teratosphaeriaceae	Acidiella	Acidiella bohemica	TAGAGGAAGTAAAAGTCGTAACAAGGTCTCCGTAGGTGAACCTGCGGAGGGATCATTACCGAGTGAAGGGCCTCCGGGTCCGACCTCCAACCCTTCTGTTATCTGACCTCTGTTGCCTCGGGGGCGACCCGGCCCTCGCGCCGGGGCCCCCCGTGGACCACCCTTTGAAACTCTTGCATCTTTGCGTCTGAGTATGATTTTGAATCAATCAAAACTTTCAACGACGGATCTCTTGGTTCCAGCATCGATGAAGAACGCAGCGAAATGCGATAAGTAATGTGAATTGCAGAATTCAGTGAATCATCGAATCTTTGAACGCACATTGCGCCCCTCGGTATTCCGGGGGGCATGCCTGTTCGAGCGTCATTAACACCACTCAAGCCTCGTCTTGGTATTGGG…
M05023	Rio Tinto	Spain	Huelva	Eukaryota	Ascomycota	Dothideomycetes	Mycosphaerellales	Teratosphaeriaceae	Acidiella	Acidiella bohemica	TAGAGGAAGTAAAAGTCGTAACAAGGTCTCCGTAGGTGAACCTGCGGAGGGATCATTACCGAGTGAAGGGCCTCCGGGTCCGACCTCCAACCCTTCTGTTATCTGACCTCTGTTGCCTCGGGGGCGACCCGGCCCTCGCGCCGGGGCCCCCCGTGGACCACCCTTTGAAACTCTTGCATCTTTGCGTCTGAGTATGATTTTGAATCAATCAAAACTTTCAACAACGGATCTCTTGGTTCCAGCATCGATGAAGAACGCAGCGAAATGCGATAAGTAATGTGAATTGCAGAATTCAGTGAATCATCGAATCTTTGAACGCACATTGCGCCCCTCGGTATTCCGGGGGGCATGCCTGTTCGAGCGTCATTAACACCACTCAAGCCTCGTCTTGGTATTGGG…
M05024	Rio Tinto	Spain	Huelva	Eukaryota	Ascomycota	Leotiomycetes	Helotiales	Hyaloscyphaceae	unknown	Hyaloscyphaceae sp. KO-groupB 2014	TAGAGGAAGTAAAAAGTCGTAACAAGGTCTCCGTAGGTGAACCTGCGGAGGGATCATTACAGAGTTCATGCCCTCACGGGTAGATCTCCCACCCTGTGTTATCGTTACCTTTGTTGCTTTGGCGGGCCGTCAGGCCTCGGTCAGGCTACCGGCTTCGGCTGGTAAGCGCCCGCCAGAGAACCCTAAACTCTGAATATTAGTGTCGTCTGAGTACTATATAATAGTTAAAACTTTCAACAACGGATCTCTTGGTTCTGGCATCGATGAAGAACGCAGCGAAATGCGATAAGTAATGTGAATTGCAGAATTCAGTGAATCATCGAATCTTTGAACGCACATTGCGCCCCTTGGTATTCCGGGGGGCATGCCTGTTCGAGCGTCATTACAACCCTCAAGCCT…
M05028	Rio Tinto	Spain	Huelva	Eukaryota	Ascomycota	Eurotiomycetes	Eurotiales	Aspergillaceae	Penicillium	Penicillium sp. 4 MK-2015	TAGAGGAAGTAAAAGTCGTAACAAGGTTTCCGTAGGTGAACCTGCGGAAGGATCATTACTGAGTGCCGGTCCCGCGTGGACCGAACCTCCCACCCTTGTCTCTTGTACACCCTGTTGCTTTGGCGGGCCCACTGGGCTCTCCCGGTCGCCGAGGAGCCCCTGTGCCCCTGGGCCCGTGCCCGCCAGAGCGCCCTTGAACCCTCATGAAGATGGACTGTCTGAGCATGATTGATAATAATCAAAACTTTCAACAATGGATCTCTTGGTTCCGGCATCGATGAAGAACGCAGCGAAATGCGATAAGTAATGTGAATTGCAGAATTCCGTGAATCATCGAATCTTTGAACGCACATTGCGCCCCCTGGCATTCCGGGGGGCATGCCTGTCCGAGCGTCATTT…
M05031	Rio Tinto	Spain	Huelva	Eukaryota	Ascomycota	Dothideomycetes	Mycosphaerellales	Teratosphaeriaceae	Fodinomyces	Fodinomyces uranophilus	TAGAGGAAGTAAAAGTCGTAACAAGGTCTCCGTAGGTGAACCTGCGGAGGGATCATTACCGAGTGAAGGGCCTCCGGGTCCGACCTCCAACCCTTCTGTTATCTGACCTCTGTTGCCTCGGGGGCGACCCGGCCCTCGCGCCGGGGCCCCCCGTGGACCACCCTTTGAAACTCTTGCATCTTTGCGTCTGAGTATGATTTTGAATCAATCAAAACTTTCAACAACGGATCTCTTGGTTCCAGCATCGATGAAGAACGCAGCGAAATGCGATAAGTAATGTGAATTGCAGAATTCAGTGAATCATCGAATCTTTGAACGCACATTGCGCCCCTCGGTATTCCGGGGGGCATGCCTGTTCGAGCGTCATTAACACCACTCAAGCCTCGTCTTGGTATTGGG…
M05032	Rio Tinto	Spain	Huelva	Eukaryota	Ascomycota	Eurotiomycetes	Eurotiales	Aspergillaceae	Penicillium	Penicillium sp. 4 MK-2015	TAGAGGAAGTAAAAGTCGTAACAAGGTTTCCGTAGGTGAACCTGCGGAAGGATCATTACTGAGTGCCGGTCCCGCGTGGACCGAACCTCCCACCCTTGTCTCTTGTACACCCTGTTGCTTTGGCGGGCCCACTGGGCTCTCCCGGTCGCCGAGGAGCCCCTGTGCCCCTGGGCCCGTGCCCGCCAGAGCGCCCTTGAACCCTCATGAAGATGGACTGTCTGAGCATGATTGATAATAATCAAAACTTTCAACAATGGATCTCTTGGTTCCGGCATCGATGAAGAACGCAGCGAAATGCGATAAGTAATGTGAATTGCAGAATTCCGTGAATCATCGAATCTTTGAACGCACATTGCGCCCCCTGGCATTCCGGGGGGCATGCCTGTCCGAGCGTCATTT…
M05033	Rio Tinto	Spain	Huelva	Eukaryota	Ascomycota	Eurotiomycetes	Chaetothyriales	Herpotrichiellaceae	Exophiala	Exophiala xenobiotica	GGATCATTACCGAGTTAGGGTCCATCAAGGGCCCGACCTCCCAACCCTTTGCTTATTATACCTTGTGTTGCTTCGGTAGGTCTGGCTCGTCCTACCGGAGGACCGTAAAACGTCCTCTGGAGAGTGCCTACCGATAGCCCAAACCAAAAACTCTTGAACAAAACATGTCTTGTCTGAGTAAACAAAAAAAATTAAAGCAAAACTTTCAACAACGGATCTCTTGGTTCTGGCATCGATGAAGAACGCAGCGAAATGCGATAAGTAATGCGAATTGCAGAATTCCAGTGAGTCATCGAATCTTTGAACGCACATTGCGCCCTTTGGTATTCCGAAGGGCATGCCTGTTCGAGCGTCATTTTCACCCCTCAAGCCCCCGGCTTGGTGTTGGACGGTTTGGTT…
M05034	Rio Tinto	Spain	Huelva	Eukaryota	Ascomycota	Dothideomycetes	Mycosphaerellales	Teratosphaeriaceae	Devriesia	Devriesia sp. CMV-2018a	TAGAGGAAGTAAAAGTCGTAACAAGGTCTCCGTAGGTGAACCTGCGGAGGGATCATTACCGAGTGAGGGTCCCCGGGCCCGACCTCCCACCCTTTGTTTTTCAAACCACGTTGCCTCGGGGGCGACCCGGCCTTCGGGCGCCAGGGGCCCCCGGTGGCCTATTCAACTCTGCATCTAAGCGTCTGAGCGAATAGCGAATCAATCAAAACTTTCAACAACGGATCTCTTGGTTCTGGCATCGATGAAGAACGCAGCGAAATGCGATAAGTAATGTGAATTGCAGAATTCAGTGAATCATCGAATCTTTGAACGCACATTGCGCCCCTCGGTATTCCGGGGGGCATGCCCGTTCGAGCGTCATTACACCACTCAAGCCTGGCTTGGTATTGGGCGCCGCGG…
M05035	Rio Tinto	Spain	Huelva	Eukaryota	Ascomycota	Sordariomycetes	Hypocreales	Hypocreaceae	Trichoderma	Trichoderma sp. 3 TMS-2011	TAGAGGAAGTAAAAGTCGTAACAAGGTCTCCGTTGGTGAACCAGCGGAGGGATCATTACCGAGTTTACAACTCCCAAACCCAATGTGAACGTTACCAAACTGTTGCCTCGGCGGGATCTCTGCCCCGGGTGCGTCGCAGCCCCGGACCAAGGCGCCCGCCGGAGGACCAACCTAAAACTCTTATTGTATACCCCCTCGCGGGTTTTTTTATAATCTGAGCCTTTCTCGGCGCCTCTCGTAGGCGTTTCGAAAATGAATCAAAACTTTCAACAACGGATCTCTTGGTTCTGGCATCGATGAAGAACGCAGCGAAATGCGATAAGTAATGTGAATTGCAGAATTCAGTGAATCATCGAATCTTTGAACGCACATTGCGCCCGCCAGTATTCTGGCGGGCAT…
M05036	Rio Tinto	Spain	Huelva	Eukaryota	Ascomycota	Sordariomycetes	Hypocreales	Hypocreaceae	Trichoderma	Trichoderma azevedoi	TAGAGGAAGTAAAAGTCGTAACAAGGTCTCCGTTGGTGAACCAGCGGAGGGATCATTACCGAGTTTACAACTCCCAAACCCAATGTGAACGTTACCAAACTGTTGCCTCGGCGGGATCTCTGCCCCGGGTGCGTCGCAGCCCCGGACCAAGGCGCCCGCCGGAGGACCAACCTAAAACTCTTTTTGTATACCCCCTCGCGGGTTTTTTATAATCTGAGCCTTCTCGGCGCCTCTCGTAGGCGTTTCGAAAATGAATCAAAACTTTCAACAACGGATCTCTTGGTTCTGGCATCGATGAAGAACGCAGCGAAATGCGATAAGTAATGTGAATTGCAGAATTCAGTGAATCATCGAATCTTTGAACGCACATTGCGCCCGCCAGTATTCTGGCGGGCATGC…
M05037	Rio Tinto	Spain	Huelva	Eukaryota	Ascomycota	Sordariomycetes	Hypocreales	Hypocreaceae	Trichoderma	Trichoderma sp.	TAGAGGAAGTAAAAGTCGTAACAAGGTCTCCGTTGGTGAACCAGCGGAGGGATCATTACCGAGTTTACAACTCCCAAACCCAATGTGAACGTTACCAAACTGTTGCCTCGGCGGGATCTCTGCCCCGGGTGCGTCGCAGCCCCGGACCAAGGCGCCCGCCGGAGGACCAACCTAAAACTCTTATTGTATACCCCCTCGCGGGTTTTTTTATAATCTGAGCCTTCTCGGCGCCTCTCGTAGGCGTTTCGAAAATGAATCAAAACTTTCAACAACGGATCTCTTGGTTCTGGCATCGATGAAGAACGCAGCGAAATGCGATAAGTAATGTGAATTGCAGAATTCAGTGAATCATCGAATCTTTGAACGCACATTGCGCCCGCCAGTATTCTGGCGGGCATG…
M05038	Rio Tinto	Spain	Huelva	Eukaryota	Ascomycota	Sordariomycetes	Hypocreales	Hypocreaceae	Trichoderma	Trichoderma harzianum	GAAGTAAAAGTCGTAACAAGGTCTCCGTTGGTGAACCAGCGGAGGGATCATTACCGAGTTTACAACTCCCAAACCCAATGTGAACGTTACCAAACTGTTGCCTCGGCGGGATCTCTGCCCCGGGTGCGTCGCAGCCCCGGACCAAGGCGCCCGCCGGAGGACCAACCTAAAACTCTTATTGTATACCCCCTCGCGGGTTTTTTTATAATCTGAGCCTTTCTCGGCGCCTCTCGTAGGCGTTTCGAAAATGAATCAAAACTTTCAACAACGGATCTCTTGGTTCTGGCATCGATGAAGAACGCAGCGAAATGCGATAAGTAATGTGAATTGCAGAATTCAGTGAATCATCGAATCTTTGAACGCACATTGCGCCCGCCAGTATTCTGGCGGGCATGCCTG…
M05042	Rio Tinto	Spain	Huelva	Eukaryota	Ascomycota	Sordariomycetes	Hypocreales	Hypocreaceae	Trichoderma	Trichoderma harzianum	GGATCATTACCGAGTTTACAACTCCCAAACCCAATGTGAACGTTACCAAACTGTTGCCTCGGCGGGATCTCTGCCCCGGGTGCGTCGCAGCCCCGGACCAAGGCGCCCGCCGGAGGACCAACCTAAAACTCTTATTGTATACCCCCTCGCGGGTTTTTTTATAATCTGAGCCTTCTCGGCGCCTCTCGTAGGCGTTTCGAAAATGAATCAAAACTTTCAACAACGGATCTCTTGGTTCTGGCATCGATGAAAAACGCAGCGAAATGCGATAAGTAATGTGAATTGCAGAATTCAGTGAATCATCGAATCTTTGAACGCACATTGCGCCCGCCAGTATTCTGGCGGGCATGCCTGTCCGAGCGTCATTTCAACCCTCGAACCCCTCCGGGGGGTCGGCGT…
M06001	Rio Tinto	Spain	Huelva	Eukaryota	Ascomycota	Dothideomycetes	Mycosphaerellales	Teratosphaeriaceae	Acidomyces	Acidomyces acidophilus	TAGAGGAAGTAAAAGTCGTAACAAGGTCTCCGTAGGTGAACCTGCGGAGGGATCATTACCGAGTGAGGGCTCCGGCCCGACCTCCGACCCCACACCTTCCAACCCCCTCGTACCTGGGGGGTGACCCGGCCGCGCGCCGGGGCCCCCACGGGACCTCTCCAACCCTGTCTTATCGAGCGTCTGAGCGTAAAAGCGAAATCAAACAAAACTTTCAACAACGGATCTCTTGGTTCTGGCATCGATGAAGAACGCAGCGAAATGCGATAAGTAATGTGAATTGCAGAATTCAGTGAATCATCGAATCTTTGAACGCACATTGCGCCCCTTGGTATTCCGGGGGGCATGCCTGTTCGAGCGTCATTACACCACTCCAGCCCGGCTGGGTATTGGGCGCCGCGG…
M06002	Rio Tinto	Spain	Huelva	Eukaryota	Ascomycota	Dothideomycetes	Mycosphaerellales	Teratosphaeriaceae	Acidiella	Acidiella bohemica	TAGAGGAAGTAAAAGTCGTAACAAGGTCTCCGTAGGTGAACCTGCGGAGGGATCATTACCGAGTGAAGGGCCTCCGGGTCCGACCTCCAACCCTTCTGTTATCTGACCTCTGTTGCCTCGGGGGCGACCCGGCCCTCGCGCCGGGGCCCCCCGTGGACCACCCTTTGAAACCCTTGCATCTTTGCGTCTGAGTATGATTTTGAATCAATCAAAACTTTCAACAACGGATCTCTTGGTTCCAGCATCGATGAAGAACGCAGCGAAATGCGATAAGTAATGTGAATTGCAGAATTCAGTGAATCATCGAATCTTTGAACGCACATTGCGCCCCTCGGTATTCCGGGGGGCATGCCTGTTCGAGCGTCATTAACACCACTCAAGCCTCGTCTTGGTATTGGG…
M06003	Rio Tinto	Spain	Huelva	Eukaryota	Ascomycota	Dothideomycetes	Mycosphaerellales	Teratosphaeriaceae	Fodinomyces	Fodinomyces uranophilus	TAGAGGAAGTAAAAGTCGTAACAAGGTCTCCGTAGGTGAACCTGCGGAGGGATCATTACCGAGTGAAGGGCCTCCGGGTCCGACCTCCAACCCTTCTGTTATCTGACCTCTGTTGCCTCGGGGGCGACCCGGCCCTCGCGCCGGGGCCCCCCGTGGACCACCCTTGGAAACTCTTGCATCTTTGCGTCTGAGTATGATTTTGAATCAATCAAAACTTTCAACAACGGATCTCTTGGTTCCAGCATCGATGAAGAACGCAGCGAAATGCGATAAGTAATGTGAATTGCAGAATTCAGTGAATCATCGAATCTTTGAACGCACATTGCGCCCCTCGGTATTCCGGGGGGCATGCCTGTTCGAGCGTCATTAACACCACTCAAGCCTCGTCTTGGTATTGGG…
M06005	Rio Tinto	Spain	Huelva	Eukaryota	Ascomycota	Dothideomycetes	Mycosphaerellales	Teratosphaeriaceae	Acidiella	Acidiella bohemica	TAGAGGAAGTAAAAGTCGTAACAAGGTCTCCGTAGGTGAACCTGCGGAGGGATCATTACCGAGTGAAGGGCCTCCGGGTCCGACCTCCAACCCTTCTGTTATCTGACCTCTGTTGCCTCGGGGGCGACCCGGCCCTCGCGCCGGGGCCCCCCGTGGACCACCCTTTGAAACCCTTGCATCTTTGCGTCTGAGTATGATTTTGAATCAATCAAAACTTTCAACAACGGATCTCTTGGTTCCAGCATCGATGAAGAACGCAGCGAAATGCGATAAGTAATGTGAATTGCAGAATTCAGTGAATCATCGAATCTTTGAACGCACATTGCGCCCCTCGGTATTCCGGGGGGCATGCCTGTTCGAGCGTCATTAACACCACTCAAGCCTCGTCTTGGTATTGGG…
M06006	Rio Tinto	Spain	Huelva	Eukaryota	Ascomycota	Dothideomycetes	Mycosphaerellales	Teratosphaeriaceae	Acidiella	Acidiella bohemica	TAGAGGAAGTAAAAGTCGTAACAAGGTCTCCGTAGGTGAACCTGCGGAGGGATCATTACCGAGTGAAGGGCCTCCGGGTCCGACCTCCAACCCTTCTGTTATCTGACCTCTGTTGCCTCGGGGGCGACCCGGCCCTCGCGCCGGGGCCCCCGTGGACCACCCTTTGAAACTCTTGCATCTTTGCGTCTGAGTATGATTTTGAATCAATCAAAACTTTCAACAACGGATCTCTTGGTTCCAGCATCGATGAAGAACGCAGCGAAATGCGATAAGTAATGTGAATTGCAGAATTCAGTGAATCATCGAATCTTTGAACGCACATTGCGCCCCTCGGTATTCCGGGGGGCATGCCTGTTCGAGCGTCATTAACACCACTCAAGCCTCGTCTTGGTATTGGGC…
M06007	Rio Tinto	Spain	Huelva	Eukaryota	Ascomycota	Dothideomycetes	Mycosphaerellales	Teratosphaeriaceae	Acidiella	Acidiella bohemica	TAGAGGAAGTAAAAGTCGTAACAAGGTCTCCGTAGGTGAACCTGCGGAGGGATCATTACCGAGTGAAGGGCCTCCGGGTCCGACCTCCAACCCTTCTGTTATCTGACCTCTGTTGCCTCGGGGGCGACCCGGCCCTCGCGCCGGGGCCCCCGTGGACCACCCTTTGAAACTCTTGCATCTTTGCGTCTGAGTATGATTTTGAATCAATCAAAACTTTCAACAACGGATCTCTTGGTTCCAGCATCGATGAAGAACGCAGCGAAATGCGATAAGTAATGTGAATTGCAGAATTCAGTGAATCATCGAATCTTTGAACGCACATTGCGCCCCTCGGTATTCCGGGGGGCATGCCTGTTCGAGCGTCATTAACACCACTCAAGCCTCGTCTTGGTATTGGGC…
M06008	Rio Tinto	Spain	Huelva	Eukaryota	Ascomycota	Dothideomycetes	Mycosphaerellales	Teratosphaeriaceae	Acidiella	Acidiella bohemica	TAGAGGAAGTAAAAGTCGTAACAAGGTCTCCGTAGGTGAACCTGCGGAGGGATCATTACCGAGTGAAGGGCCTCCGGGTCCGACCTCCAACCCTTCTGTTATCTGACCTCTGTTGCCTCGGGGGCGACCCGGCCCTCGCGCCGGGGCCCCCCGTGGACCACCCTTTGAAACCCTTGCATCTTTGCGTCTGAGTATGATTTTGAATCAATCAAAACTTTCAACAACGGATCTCTTGGTTCCAGCATCGATGAAGAACGCAGCGAAATGCGATAAGTAATGTGAATTGCAGAATTCAGTGAATCATCGAATCTTTGAACGCACATTGCGCCCCTCGGTATTCCGGGGGGCATGCCTGTTCGAGCGTCATTAACACCACTCAAGCCTCGTCTTGGTATTGGG…
M07004	Rio Tinto	Spain	Huelva	Eukaryota	Ascomycota	Dothideomycetes	Mycosphaerellales	Teratosphaeriaceae	Acidiella	Acidiella bohemica	TAGAGGAAGTAAAAGTCGTAACAAGGTCTCCGTAGGTGAACCTGCGGAGGGATCATTACCGAGTGAAGGGCCTCCGGGTCCGACCTCCAACCCTTCTGTTATCTGACCTCTGTTGCCTCGGGGGCGACCCGGCCCTCGCGCCGGGGCCCCCCGTGGACCACCCTTTGAAACTCTTGCATCTTTGCGTCTGAGTATGATTTTGAATCAATCAAAACTTTCAACGACGGATCTCTTGGTTCCAGCATCGATGAAGAACGCAGCGAAATGCGATAAGTAATGTGAATTGCAGAATTCAGTGAATCATCGAATCTTTGAACGCACATTGCGCCCCTCGGTATTCCGGGGGGCATGCCTGTTCGAGCGTCATTAACACCACTCAAGCCTCGTCTTGGTATTGGG…
M07006	Rio Tinto	Spain	Huelva	Eukaryota	Ascomycota	Dothideomycetes	Mycosphaerellales	Teratosphaeriaceae	Acidiella	Acidiella bohemica	TAGAGGAAGTAAAAAGTCGTAACAAGGTCTCCGTAGGTGAACCTGCGGAGGGATCATTACCGAGTGAAGGGCCTCCGGGTCCGACCTCCAACCCTTCTGTTATCTGACCTCTGTTGCCTCGGGGGCGACCCGGCCCTCGCGCCGGGGCCCCCCGTGGACCACCCTTTGAAACCCTTGCATCTTTGCGTCTGAGTATGATTTTGAATCAATCAAAACTTTCAACAACGGATCTCTTGGTTCCAGCATCGATGAAGAACGCAGCGAAATGCGATAAGTAATGTGAATTGCAGAATTCAGTGAATCATCGAATCTTTGAACGCACATTGCGCCCCTCGGTATTCCGGGGGGCATGCCTGTTCGAGCGTCATTAACACCACTCAAGCCTCGTCTTGGTATTGG…
M07008	Rio Tinto	Spain	Huelva	Eukaryota	Ascomycota	Dothideomycetes	Mycosphaerellales	Teratosphaeriaceae	Acidiella	Acidiella bohemica	TAGAGGAAGTAAAAGTCGTAACAAGGTCTCCGTAGGTGAACCTGCGGAGGGATCATTACCGAGTGAAGGGCCTCCGGGTCCGACCTCCAACCCTTCTGTTATCTGACCTCTGTTGCCTCGGGGGCGACCCGGCCCTCGCGCCGGGGCCCCCGTGGACCACCCTTTGAAACTCTTGCATCTTTGCGTCTGAGTATGATTTTGAATCAATCAAAACTTTCAACAACGGATCTCTTGGTTCCAGCATCGATGAAGAACGCAGCGAAATGCGATAAGTAATGTGAATTGCAGAATTCAGTGAATCATCGAATCTTTGAACGCACATTGCGCCCCTCGGTATTCCGGGGGGCATGCCTGTTCGAGCGTCATTAACACCACTCAAGCCTCGTCTTGGTATTGGGC…
M07009	Rio Tinto	Spain	Huelva	Eukaryota	Ascomycota	Dothideomycetes	Mycosphaerellales	Teratosphaeriaceae	Acidiella	Acidiella bohemica	TTCTTGGTCCCATTAGAGGAAGTAAAAGTCGTAACAAGGTCTCCGTAGGTGAACCTGCGGAGGGATCATTACCGAGTGAAGGGCCTCCGGGTCCGACCTCCAACCCTTCTGTTATCTGACCTCTGTTGCCTCGGGGGCGACCCGGCCCTCGCGCCGGGGCCCCCCGTGGACCACCCTTTGAAACCCTTGCATCTTTGCGTCTGAGTATGATTTTGAATCAATCAAAACTTTCAACAACGGATCTCTTGGTTCCAGCATCGATGAAGAACGCAGCGAAATGCGATAAGTAATGTGAATTGCAGAATTCAGTGAATCATCGAATCTTTGAACGCACATTGCGCCCCTCGGTATTCCGGGGGGCATGCCTGTTCGAGCGTCATTAACACCACTCAAGCCTCG…
M07010	Rio Tinto	Spain	Huelva	Eukaryota	Ascomycota	Dothideomycetes	Mycosphaerellales	Teratosphaeriaceae	Acidomyces	Acidomyces acidophilus	TAGAGGAAGTAAAAGTCGTAACAAGGTCTCCGTAGGTGAACCTGCGGAGGGATCATTACCGAGCGAGGGCTCCGGCCCGACCTCCGACCCCACACCTTCCAACCCCCTCGTACCTGGGGGGTGACCCGGCCGCGCGCCGGGGCCCCCACGGGACCTCTCCAACCCTGTCTTATCGAGCGTCTGAGCGTAAAAGCGAAATCAAACAAAACTTTCAACAACGGATCTCTTGGTTCTGGCATCGATGAAGAACGCAGCGAAATGCGATAAGTAATGTGAATTGCAGAATTCAGTGAATCATCGAATCTTTGAACGCACATTGCGCCCCTTGGTATTCCGGGGGGCATGCCTGTTCGAGCGTTATTACACCACTCCAGCCCGGCTGGGTATTGGGCGCCGCGG…
M07011	Rio Tinto	Spain	Huelva	Eukaryota	Ascomycota	Eurotiomycetes	Eurotiales	Aspergillaceae	Penicillium	Penicillium sp.	TAGAGGAAGTAAAAGTCGTAACAAGGTTTCCGTAGGTGAACCTGCGGAAGGATCATTACTGAGTGAGGGCCCTCTGGGTCCAACCTCCCACCCGTGTTTATTGTACCTTGTTGCTTCGGTGCGCCCGCCTCACGGCCGCCGGGGGGCTTCTGCCCCCGGGTCCGCGCGCACCGGAGACACCATTGAACTCTGTCTGAAGATTGCAGTCTGAGCATAAACTAAATAAGTTAAAACTTTCAACAACGGATCTCTTGGTTCCGGCATCGATGAAGAACGCAGCGAAATGCGATAACTAATGTGAATTGCAGAATTCAGTGAATCATCGAGTCTTTGAACGCACATTGCGCCCCCTGGTATTCCGGGGGGCATGCCTGTCCGAGCGTCATTGCTGCCCTCAAG…
M07013	Rio Tinto	Spain	Huelva	Eukaryota	Ascomycota	Dothideomycetes	Mycosphaerellales	Teratosphaeriaceae	Acidiella	Acidiella bohemica	AGAGGAAGTAAAAGTCGTAACAAGGTCTCCGTAGGTGAACCTGCGGAGGGATCATTACCGAGTGAAGGGCCTCCGGGTCCGACCTCCAACCCTTCTGTTATCTGACCTCTGTTGCCTCGGGGGCGACCCGGCCCTCGCGCCGGGGCCCCCCGTGGACCACCCTTTGAAACCCTTGCATCTTTGCGTCTGAGTATGATTTTGAATCAATCAAAACTTTCAACAACGGATCTCTTGGTTCCAGCATCGATGAAGAACGCAGCGAAATGCGATAAGTAATGTGAATTGCAGAATTCAGTGAATCATCGAATCTTTGAACGCACATTGCGCCCCTCGGTATTCCGGGGGGCATGCCTGTTCGAGCGTCATTAACACCACTCAAGCCTCGTCTTGGTATTGGGC…
M07014	Rio Tinto	Spain	Huelva	Eukaryota	Ascomycota	Sordariomycetes	Hypocreales	Nectriaceae	Neonectria	Neonectria ditissima	TAGAGGAAGTAAAAGTCGTAACAAGGTCTCCGTTGGTGAACCAGCGGAGGGATCATTACAGAGTGTCACAACTCCCAAAACCCCCTGTGAACCGTACCCGTCGTTGCCTCGGCGCGCCCGCGCGGCCGCCGGGGGCCCGAAACTCGTGGCTTTATCGCAGTGTCTTTTCTGAGTCTCCACGAATAAATCAAAACTTTCAACAACGGATCTCTTGGCTCTGGCATCGATGAAGAACGCAGCGAAATGCGATAAGTAATGTGAATTGCAGAATTCAGTGAATCATCGAATCTTTGAACGCACATTGCGCCCGCCAGCACTCTGGCGGGCATGCCTGTTCGAGCGTCATTTCGACCCTCAGGCCTCCTCCTCCCCTTCACCGGGGCGGGGGGGTGCCTGGCG…
M08001	Rio Tinto	Spain	Huelva	Eukaryota	Ascomycota	Eurotiomycetes	Eurotiales	Aspergillaceae	Penicillium	Penicillium simplicissimum	TGAGTCCTTCCGCAGTGTACACTTATTGAAGCCTTTGCAGCCCCGCAAGGGGTAGGCCCGGCACGACTCTAAACCAGCCCGGGCCGCCATGCAAGTCGGCGCCTGCGCCCCCTCCCGGGGGGCGGCCGCCGGCGACACTCTCGAACTGACGGGGACACCCTAAAGCCAATCGCACCAACCCGCGGCGGGAAACCGCCCGGGGGCCCGTGGTAACGACACGGGGGATGGTAACAGACGATTTGGATACCGCCTGCGCCCCGGCGCGGGCGACCATGGGCAATCCGCAGCGAAGCCCCTAAGTCCCCCCCGGGGGATATGGGGAACGTCCACAGACTAAGTGGAAGTGGGTGGGACGCGCGCCGCCGTTCCGCTTAAGATATAGTCGGGCCCCCCGGGAGA…
M08002	Rio Tinto	Spain	Huelva	Eukaryota	Ascomycota	Sordariomycetes	unknown	Amplistromataceae	Acidothrix	Acidothrix acidophila	TAGAGGAAGTAAAAGTCGTAACAAGGTCTCCGTTGGTGAACCAGCGGAGGGATCATTACTGAGACTAGGGGGCAACCCCGAACCTCCAAACCAACCCGCGTACCCAGCCGGATCAACTTCCTGCCTCGGTGGCGGCCCCAGGGGGGGCCTCCAGCCCGCCGCGTCCCCGTCCGCGGGGCGCGGGGGGTGCCGCCGGCGGCCAGCTCAACCCTCAACATTTTGAACCTGAGTGTCACAAATATAATAACCAAATTACAACCTGCAACAATGGATCTCTTGGTTCCGGCATCGATGAAGAACGCAGCGAAATGCGATACGTAATGTGAATTGCAGATCTCCAGTGAATCATCGAATCTTTGAACGCACATAGCGCCCGCCAGCACTCTGGCGGGCATGCCC…
M08003	Rio Tinto	Spain	Huelva	Eukaryota	Ascomycota	Dothideomycetes	Mycosphaerellales	Teratosphaeriaceae	Acidiella	Acidiella bohemica	TAGAGGAAGTAAAAGTCGTAACAAGGTCTCCGTAGGTGAACCTGCGGAGGGATCATTACCGAGTGAAGGGCCTCCGGGTCCGACCTCCAACCCTTCTGTTATCTGACCTCTGTTGCCTCGGGGGCGACCCGGCCCTCGCGCCGGGGCCCCCCGTGGACCACCCTTTGAAACTCTTGCATCTTTGCGTCTGAGTATGATTTTGAATCAATCAAAACTTTCAACAACGGATCTCTTGGTTCCAGCATCGATGAAGAACGCAGCGAAATGCGATAAGTAATGTGAATTGCAGAATTCAGTGAATCATCGAATCTTTGAACGCACATTGCGCCCCTCGGTATTCCGGGGGGCATGCCTGTTCGAGCGTCATTAACACCACTCAAGCCTCGTCTTGGTATTGGG…
M08004	Rio Tinto	Spain	Huelva	Eukaryota	Ascomycota	Dothideomycetes	Mycosphaerellales	Teratosphaeriaceae	Acidiella	Acidiella bohemica	TAGAGGAAGTAAAAGTCGTAACAAGGTCTCCGTAGGTGAACCTGCGGAGGGATCATTACCGAGTGAAGGGCCTCCGGGTCCGACCTCCAACCCTTCTGTTATCTGACCTCTGTTGCCTCGGGGGCGACCCGGCCCTCGCGCCGGGGCCCCCCGTGGACCACCCTTTGAAACTCTTGCATCTTTGCGTCTGAGTATGATTTTGAATCAATCAAAACTTTCAACGACGGATCTCTTGGTTCCAGCATCGATGAAGAACGCAGCGAAATGCGATAAGTAATGTGAATTGCAGAATTCAGTGAATCATCGAATCTTTGAACGCACATTGCGCCCCTCGGTATTCCGGGGGGCATGCCTGTTCGAGCGTCATTAACACCACTCAAGCCTCGTCTTGGTATTGGG…
M08005	Rio Tinto	Spain	Huelva	Eukaryota	Ascomycota	Dothideomycetes	Mycosphaerellales	Teratosphaeriaceae	Acidiella	Acidiella bohemica	TAGAGGAAGTAAAAGTCGTAACAAGGTCTCCGTAGGTGAACCTGCGGAGGGATCATTACCGAGTGAAGGGCCTCCGGGTCCGACCTCCAACCCTTCTGTTATCTGACCTCTGTTGCCTCGGGGGCGACCCGGCCCTCGCGCCGGGGCCCCCGTGGACCACCCTTTGAAACTCTTGCATCTTTGCGTCTGAGTATGATTTTGAATCAATCAAAACTTTCAACAACGGATCTCTTGGTTCCAGCATCGATGAAGAACGCAGCGAAATGCGATAAGTAATGTGAATTGCAGAATTCAGTGAATCATCGAATCTTTGAACGCACATTGCGCCCCTCGGTATTCCGGGGGGCATGCCTGTTCGAGCGTCATTAACACCACTCAAGCCTCGTCTTGGTATTGGGC…
M08006	Rio Tinto	Spain	Huelva	Eukaryota	Ascomycota	Dothideomycetes	Mycosphaerellales	Teratosphaeriaceae	Acidiella	Acidiella bohemica	TAGAGGAAGTAAAAGTCGTAACAAGGTCTCCGTAGGTGAACCTGCGGAGGGATCATTACCGAGTGAAGGGCCTCCGGGTCCGACCTCCAACCCTTCTGTTATCTGACCTCTGTTGCCTCGGGGGCGACCCGGCCCTCGCGCCGGGGCCCCCCGTGGACCACCCTTTGAAACCCTTGCATCTTTGCGTCTGAGTATGATTTTGAATCAATCAAAACTTTCAACAACGGATCTCTTGGTTCCAGCATCGATGAAGAACGCAGCGAAATGCGATAAGTAATGTGAATTGCAGAATTCAGTGAATCATCGAATCTTTGAACGCACATTGCGCCCCTCGGTATTCCGGGGGGCATGCCTGTTCGAGCGTCATTAACACCACTCAAGCCTCGTCTTGGTATTGGG…
M08007	Rio Tinto	Spain	Huelva	Eukaryota	Ascomycota	Dothideomycetes	Mycosphaerellales	Teratosphaeriaceae	Acidiella	Acidiella bohemica	TAGAGGAAGTAAAAGTCGTAACAAGGTCTCCGTAGGTGAACCTGCGGAGGGATCATTACCGAGTGAAGGGCCTCCGGGTCCGACCTCCAACCCTTCTGTTATCTGACCTCTGTTGCCTCGGGGGCGACCCGGCCCTCGCGCCGGGGCCCCCGTGGACCACCCTTTGAAACTCTTGCATCTTTGCGTCTGAGTATGATTTTGAATCAATCAAAACTTTCAACAACGGATCTCTTGGTTCCAGCATCGATGAAGAACGCAGCGAAATGCGATAAGTAATGTGAATTGCAGAATTCAGTGAATCATCGAATCTTTGAACGCACATTGCGCCCCTCGGTATTCCGGGGGGCATGCCTGTTCGAGCGTCATTAACACCACTCAAGCCTCGTCTTGGTATTGGGC…
M08008	Rio Tinto	Spain	Huelva	Eukaryota	Ascomycota	Eurotiomycetes	Eurotiales	Aspergillaceae	Aspergillus	Aspergillus niger	TAGAGGAAGTAAAAGTCGTAACAAGGTTTCCGTAGGTGAACCTGCGGAAGGATCATTACCGAGTGCGGGTCCTTTGGGCCCAACCTCCCATCCGTGTCTATTGTACCCTGTTGCTTCGGCGGGCCCGCCGCTTGTCGGCCGCCGGGGGGGCGCCTCTGCCCCCCGGGCCCGTGCCCGCCGGAGACCCCAACACGAACACTGTCTGAAAGCGTGCAGTCTGAGTTGATTGAATGCAATCAGTTAAAACTTTCAACAATGGATCTCTTGGTTCCGGCATCGATGAAGAACGCAGCGAAATGCGATAACTAATGTGAATTGCAGAATTCAGTGAATCATCGAGTCTTTGAACGCACATTGCGCCCCCTGGTATTCCGGGGGGCATGCCTGTCCGAGCGTCAT…
M08009	Rio Tinto	Spain	Huelva	Eukaryota	Ascomycota	Sordariomycetes	Sordariales	Sordariaceae	Sordaria	Sordaria fimicola	TAGAGGAAGTAAAAGTCGTAACAAGGTCTCCGTTGGTGAACCAGCGGAGGGATCATTACAGAGTTGCAAAACTCCAACAAACCATCGCGAATCTTACCCGTACGGTTGCCTCGGCGCTGGCGGTCCGGAAGGCCCTCGGGCCCCCGGATCCTCGGGTCTCCCGCTCGCGGGAGGCTGCCCGCCGGAGTGCCGAAACCAAACTCTTGATATTTTATGTCTCTCTGAGTAAACTTTTAAATAAGTCAAAACTTTCAACAACGGATCTCTTGGTTCTGGCATCGATGAAGAACGCAGCGAAATGCGATAAGTAATGTGAATTGCAGAATTCAGTGAATCATCGAATCTTTGAACGCACATTGCGCTCGCCAGTATTCTGGCGAGCATGCCTGTTCGAGCGTC…
M08010	Rio Tinto	Spain	Huelva	Eukaryota	Ascomycota	Eurotiomycetes	Eurotiales	Aspergillaceae	Aspergillus	Aspergillus fumigatus	GGATCATTACCGAGTGAGGGCCCTCCGGGTCCAACCTCCCACCCGTGTCTATTGTACCTTGTTGCTTCGGCGGGCCCGCCGTTTTCGAACGGCCGCCGGGGAGGCCTCGCGCCCCCGGGCCCGCGCCCGCCGAAGACCCCAACATGAACTCTGTTCTGAAAGCATGCAGTCTGAGTTTGATTACCATAATCAATTAAAACTTTCAACAACGGATCTCTTGGTTCCGGCATCGATGAAGAACGCAGCGAAATGCGATAAGTAATGTGAATTGCAGAATTCAGTGAATCATCGAGTCTTTGAACGCACATTGCGCCCCCTGGTATTCCGGGGGGCATGCCTGTCCGAGCGTCATTGCTGCCCTCAAGCACGGCTTGTGTGTTGGGCCCCCGTCCCCGGTTC…
M08016	Rio Tinto	Spain	Huelva	Eukaryota	Ascomycota	Eurotiomycetes	Eurotiales	Trichocomaceae	Talaromyces	Talaromyces tratensis	AGGAAGTAAAAGTCGTAACAAGGTTTCCGTAGGTGAACCTGCGGAAGGATCATTACTGAGTGCGGGTTCCAATGAGCCCAACCTCCCACCCGTGTTTACCGTAACCGTGTTGCCTCGGCGGGCCCACTGGGGCCTGTCCCCGGTCGCCGGGGGGCATCTGCCCCCGGGTCTGCGCCCGCCGAAGCGCCCTGGAACCCTGTCTGAATAGTGAGTCTGAGTGAGTGATCTAATCATTAAAACTTTCAACAACGGATCTCTTGGTTCCGGCATCGATGAAGAACGCAGCGAAATGCGATAATTAATGTGAATTGCAGAATTCCGTGAATCATCGAGTTTTTGAACGCACATTGCGCCCCCTGGCATTCCGGGGGGCATGCCTGTCCGAGCGTCATTTCTGCC…
M08017	Rio Tinto	Spain	Huelva	Eukaryota	Ascomycota	Eurotiomycetes	Eurotiales	Aspergillaceae	Penicillium	Penicillium simplicissimum	TTGCGCGATGGACTCAATGAGTCCTTCCGCAGTGTACACTTATTGAAGCCTTTGCAGCCCCGCAAGGGGTAGGCCCGGCACGACTCTAAACCAGCCCGGGCCGCCATGCAAGTCGGCGCCTGCGCCCCCTCCCGGGGGGCGGCCGCCGGCGACACTCTCGAACTGACGGGGACACCCTAAAGCCAATCGCACCAACCCGCGGCGGGAAACCGCCCGGGGGCCCGTGGTAACGACACGGGGGATGGTAACAGACGATTTGGATACCGCCTGCGCCCCGGCGCGGGCGACCATGGGCAATCCGCAGCGAAGCCCCTAAGTCCCCCCCGGGGGATATGGGGAACGTCCACAGACTAAGTGGAAGTGGGTGGGACGCGCGCCGCCGTTCCGCTTAAGATATAG…
M08018	Rio Tinto	Spain	Huelva	Eukaryota	Ascomycota	Dothideomycetes	Mycosphaerellales	Teratosphaeriaceae	Acidiella	Acidiella bohemica	AGAGGAAGTAAAAGTCGTAACAAGGTCTCCGTAGGTGAACCTGCGGAGGGATCATTACCGAGTGAAGGGCCTCCGGGTCCGACCTCCAACCCTTCTGTTATCTGACCTCTGTTGCCTCGGGGGCGACCCGGCCCTCGCGCCGGGGCCCCCCGTGGACCACCCTTTGAAACTCTTGCATCTTTGCGTCTGAGTATGATTTTGAATCAATCAAAACTTTCAACGACGGATCTCTTGGTTCCAGCATCGATGAAGAACGCAGCGAAATGCGATAAGTAATGTGAATTGCAGAATTCAGTGAATCATCGAATCTTTGAACGCACATTGCGCCCCTCGGTATTCCGGGGGGCATGCCTGTTCGAGCGTCATTAACACCACTCAAGCCTCGTCTTGGTATTGGGC…
M08019	Rio Tinto	Spain	Huelva	Eukaryota	Ascomycota	Eurotiomycetes	Eurotiales	Aspergillaceae	Penicillium	Penicillium simplicissimum	GTCCTTCCGCAGTGTACACTTATTGAAGCCTTTGCAGCCCCGCAAGGGGTAGGCCCGGCACGACTCTAAACCAGCCCGGGCCGCCATGCAAGTCGGCGCCTGCGCCCCCTCCCGGGGGGCGGCCGCCGGCGACACTCTCGAACTGACGGGGACACCCTAAAGCCAATCGCACCAACCCGCGGCGGGAAACCGCCCGGGGGCCCGTGGTAACGACACGGGGGATGGTAACAGACGATTTGGATACCGCCTGCGCCCCGGCGCGGGCGACCATGGGCAATCCGCAGCGAAGCCCCTAAGTCCCCCCCGGGGGATATGGGGAACGTCCACAGACTAAGTGGAAGTGGGTGGGACGCGCGCCGCCGTTCCGCTTAAGATATAGTCGGGCCCCCCGGGAGACCG…
M08020	Rio Tinto	Spain	Huelva	Eukaryota	Ascomycota	Sordariomycetes	unknown	Amplistromataceae	Acidothrix	Acidothrix acidophila	TAGAGGAAGTAAAAGTCGTAACAAGGTCTCCGTTGGTGAACCAGCGGAGGGATCATTACTGAGACTAGGGGGCAACCCCGAACCTCCAAACCAACCCGCGTACCCAGCCGGATCAACTTCCTGCCTCGGTGGCGGCCCCAGGGGGGGCCTCCAGCCCGCCGCGTCCCCGTCCGCGGGGCGCGGGGGGTGCCGCCGGCGGCCAGCTCAACCCTCAACATTTTGAACCTGAGTGTCACAAATATAATAACCAAATTACAACCTGCAACAATGGATCTCTTGGTTCCGGCATCGATGAAGAACGCAGCGAAATGCGATACGTAATGTGAATTGCAGATCTCCAGTGAATCATCGAATCTTTGAACGCACATAGCGCCCGCCAGCACTCTGGCGGGCATGCCC…
M08021	Rio Tinto	Spain	Huelva	Eukaryota	Ascomycota	Eurotiomycetes	Eurotiales	Aspergillaceae	Aspergillus	Aspergillus fumigatus	GGATCATTACCGAGTGAGGGCCCTCCGGGTCCAACCTCCCACCCGTGTCTATTGTACCTTGTTGCTTCGGCGGGCCCGCCGTTTTCGAACGGCCGCCGGGGAGGCCTCGCGCCCCCGGGCCCGCGCCCGCCGAAGACCCCAACATGAACTCTGTTCTGAAAGCATGCAGTCTGAGTTTGATTACCATAATCAATTAAAACTTTCAACAACGGATCTCTTGGTTCCGGCATCGATGAAGAACGCAGCGAAATGCGATAAGTAATGTGAATTGCAGAATTCAGTGAATCATCGAGTCTTTGAACGCACATTGCGCCCCCTGGTATTCCGGGGGGCATGCCTGTCCGAGCGTCATTGCTGCCCTCAAGCACGGCTTGTGTGTTGGGCCCCCGTCCCCGGTTC…
M08022	Rio Tinto	Spain	Huelva	Eukaryota	Ascomycota	Eurotiomycetes	Eurotiales	Aspergillaceae	Penicillium	Penicillium simplicissimum	GCGCGATGGACTCAATGAGTCCTTCCGCAGTGTACACTTATTGAAGCCTTTGCAGCCCCGCAAGGGGTAGGCCCGGCACGACTCTAAACCAGCCCGGGCCGCCATGCAAGTCGGCGCCTGCGCCCCCTCCCGGGGGGCGGCCGCCGGCGACACTCTCGAACTGACGGGGACACCCTAAAGCCAATCGCACCAACCCGCGGCGGGAAACCGCCCGGGGGCCCGTGGTAACGACACGGGGGATGGTAACAGACGATTTGGATACCGCCTGCGCCCCGGCGCGGGCGACCATGGGCAATCCGCAGCGAAGCCCCTAAGTCCCCCCCGGGGGATATGGGGAACGTCCACAGACTAAGTGGAAGTGGGTGGGACGCGCGCCGCCGTTCCGCTTAAGATATAGTC…
M08023	Rio Tinto	Spain	Huelva	Eukaryota	Ascomycota	Eurotiomycetes	Eurotiales	Aspergillaceae	Aspergillus	Aspergillus udagawae	TAGAGGAAGTAAAAGTCGTAACAAGGTTTCCGTAGGTGAACCTGCGGAAGGATCATTACCGAGTGAGGGCCCTCCGGGTCCAACCTCCCACCCGTGTCTATTGTACCTTGTTGCTTCGGCGGGCCCGCCGTTCTCGAACGGCCGCCGGGGAGGCCTCGTGCCCCCGGGCCCGCGCCCGCCGAAGACCCCAACATGAACTCTGTTCTGAAAGTATGCAGTCTGAGTTTGATTACCATAATCAATCAAAACTTTCAACAACGGATCTCTTGGTTCCGGCATCGATGAAGAACGCAGCGAAATGCGATAAGTAATGTGAATTGCAGAATTCAGTGAATCATCGAGTCTTTGAACGCACATTGCGCCCCCTGGTATTCCGGGGGGCATGCCTGTCCGAGCGTC…
M08024	Rio Tinto	Spain	Huelva	Eukaryota	Ascomycota	Eurotiomycetes	Eurotiales	Aspergillaceae	Aspergillus	Aspergillus neoglaber	TAGAGGAAGTAAAAGTCGTAACAAGGTTTCCGTAGGTGAACCTGCGGAAGGATCATTACCGAGTGAGGGCCCTCCGGGTCCAACCTCCCACCCGTGTCTATTGTACCTTGTTGCTTCGGCGGGCCCGCCGTTTTCGAACGGCCGCCGGGGAGGCCTCGCGCCCCCGGGCCCGCGCCCGCCGAAGACCCCAACATGAACTCTGTTCTGAAAGCATGCAGTCTGAGTTTGATTACCATAATCAATTAAAACTTTCAACAACGGATCTCTTGGTTCCGGCATCGATGAAGAACGCAGCGAAATGCGATAAGTAATGTGAATTGCAGAATTCAGTGAATCATCGAGTCTTTGAACGCACATTGCGCCCCCTGGTATTCCGGGGGGCATGCCTGTCCGAGCGTC…
M08027	Rio Tinto	Spain	Huelva	Eukaryota	Ascomycota	Dothideomycetes	Mycosphaerellales	Teratosphaeriaceae	Acidiella	Acidiella bohemica	AGAGGAAGTAAAAGTCGTAACAAGGTCTCCGTAGGTGAACCTGCGGAGGGATCATTACCGAGTGAAGGGCCTCCGGGTCCGACCTCCAACCCTTCTGTTATCTGACCTCTGTTGCCTCGGGGGCGACCCGGCCCTCGCGCCGGGGCCCCCGTGGACCACCCTTTGAAACTCTTGCATCTTTGCGTCTGAGTATGATTTTGAATCAATCAAAACTTTCAACAACGGATCTCTTGGTTCCAGCATCGATGAAGAACGCAGCGAAATGCGATAAGTAATGTGAATTGCAGAATTCAGTGAATCATCGAATCTTTGAACGCACATTGCGCCCCTCGGTATTCCGGGGGGCATGCCTGTTCGAGCGTCATTAACACCACTCAAGCCTCGTCTTGGTATTGGGCG…
M08028	Rio Tinto	Spain	Huelva	Eukaryota	Ascomycota	Dothideomycetes	Mycosphaerellales	Teratosphaeriaceae	Acidiella	Acidiella bohemica	AGAGGAAGTAAAAGTCGTAACAAGGTCTCCGTAGGTGAACCTGCGGAGGGATCATTACCGAGTGAAGGGCCTCCGGGTCCGACCTCCAACCCTTCTGTTATCTGACCTCTGTTGCCTCGGGGGCGACCCGGCCCTCGCGCCGGGGCCCCCCGTGGACCACCCTTTGAAACTCTTGCATCTTTGCGTCTGAGTATGATTTTGAATCAATCAAAACTTTCAACGACGGATCTCTTGGTTCCAGCATCGATGAAGAACGCAGCGAAATGCGATAAGTAATGTGAATTGCAGAATTCAGTGAATCATCGAATCTTTGAACGCACATTGCGCCCCTCGGTATTCCGGGGGGCATGCCTGTTCGAGCGTCATTAACACCACTCAAGCCTCGTCTTGGTATTGGGC…
M09001	Rio Tinto	Spain	Huelva	Eukaryota	Ascomycota	Dothideomycetes	Mycosphaerellales	Teratosphaeriaceae	Acidiella	Acidiella bohemica	TCTTGGTCAATTTAGAGGAAGTAAAAGTCGTAACAAGGTCTCCGTAGGTGAACCTGCGGAGGGATCATTACCGAGTGAAGGGCCTCCGGGTCCGACCTCCAACCCTTCTGTTATCTGACCTCTGTTGCCTCGGGGGCGACCCGGCCCTCGCGCCGGGGCCCCCCGTGGACCACCCTTTGAAACCCTTGCATCTTTGCGTCTGAGTATGATTTTGAATCAATCAAAACTTTCAACAACGGATCTCTTGGTTCCAGCATCGATGAAGAACGCAGCGAAATGCGATAAGTAATGTGAATTGCAGAATTCAGTGAATCATCGAATCTTTGAACGCACATTGCGCCCCTCGGTATTCCGGGGGGCATGCCTGTTCGAGCGTCATTAACACCACTCAAGCCTCGT…
M09002	Rio Tinto	Spain	Huelva	Eukaryota	Ascomycota	Dothideomycetes	Mycosphaerellales	Teratosphaeriaceae	Acidiella	Acidiella bohemica	TAGAGGAAGTAAAAGTCGTAACAAGGTCTCCGTAGGTGAACCTGCGGAGGGATCATTACCGAGTGAAGGGCCTCCGGGTCCGACCTCCAACCCTTCTGTTATCTGACCTCTGTTGCCTCGGGGGCGACCCGGCCCTCGCGCCGGGGCCCCCCGTGGACCACCCTTTGAAACTCTTGCATCTTTGCGTCTGAGTATGATTTTGAATCAATCAAAACTTTCAACAACGGATCTCTTGGTTCCAGCATCGATGAAGAACGCAGCGAAATGCGATAAGTAATGTGAATTGCAGAATTCAGTGAATCATCGAATCTTTGAACGCACATTGCGCCCCTCGGTATTCCGGGGGGCATGCCTGTTCGAGCGTCATTAACACCACTCAAGCCTCGTCTTGGTATTGGG…
M09003	Rio Tinto	Spain	Huelva	Eukaryota	Ascomycota	Dothideomycetes	Mycosphaerellales	Teratosphaeriaceae	Acidomyces	Acidomyces acidophilus	TAGAGGAAGTAAAAGTCGTAACAAGGTCTCCGTAGGTGAACCTGCGGAGGGATCATTACCGAGTGAGGGCTCCGGCCCGACCTCCGACCCCACACCTTCCAACCCCCTCGTACCTGGGGGGTGACCCGGCCGCGCGCCGGGGCCCCCACGGGACCTCTCCAACCCTGTCTTATCGAGCGTCTGAGCGTAAAAGCGAAATCAAACAAAACTTTCAACAACGGATCTCTTGGTTCTGGCATCGATGAAGAACGCAGCGAAATGCGATAAGTAATGTGAATTGCAGAATTCAGTGAATCATCGAATCTTTGAACGCACATTGCGCCCCTTGGTATTCCGGGGGGCATGCCTGTTCGAGCGTCATTACACCACTCCAGCCCGGCTGGGTATTGGGCGCCGCGG…
M09004	Rio Tinto	Spain	Huelva	Eukaryota	Ascomycota	Dothideomycetes	Mycosphaerellales	Teratosphaeriaceae	Acidomyces	Acidomyces acidophilus	TAGAGGAAGTAAAAGTCGTAACAAGGTCTCCGTAGGTGAACCTGCGGAGGGATCATTACCGAGTGAGGGCTCCGGCCCGACCTCCGACCCCAAACCTTCCAACCCCCTCGTACCTGGGGGGTGACCCGGCCGCGCGCCGGGGCCCCCACGGGACCTCTCCAACCCTGTCTTATCGAGCGTCTGAGCGTAAAAGCGAAATCAAACAAAACTTTCAACAACGGATCTCTTGGTTCTGGCATCGATGAAGAACGCAGCGAAATGCGATAAGTAATGTGAATTGCAGAATTCAGTGAATCATCGAATCTTTGAACGCACATTGCGCCCCTTGGTATTCCGGGGGGCATGCCTGTTCGAGCGTCATTACACCACTCCAGCCCGGCTGGGTATTGGGCGCCGCGG…
M09005	Rio Tinto	Spain	Huelva	Eukaryota	Ascomycota	Eurotiomycetes	Eurotiales	Aspergillaceae	Penicillium	Penicillium longicatenatum	TAGAGGAAGTAAAAGTCGTAACAAGGTTTCCGTAGGTGAACCTGCGGAAGGATCATTACCGAGTGAGGGCCCTCTGGGTCCAACCTCCCACCCGTGTTTATCGTACCTTGTTGCTTCGGCGGGCCCGCCTCACGGCCGCCGGGGGGCATCCGCCCCCGGGCCCGCGCCCGCCGAAGACACCATTGAACGCTGTCTGAAGATTGCAGTCTGAGCATCTTAGCTAAATCAGTTAAAACTTTCAACAACGGATCTCTTGGTTCCGGCATCGATGAAGAACGCAGCGAAATGCGATACGTAATGTGAATTGCAGAATTCAGTGAATCATCGAGTCTTTGAACGCACATTGCGCCCCCTGGTATTCCGGGGGGCATGCCTGTCCGAGCGTCATTGCTGCCCTCA…
M09006	Rio Tinto	Spain	Huelva	Eukaryota	Ascomycota	Dothideomycetes	Mycosphaerellales	Teratosphaeriaceae	Acidiella	Acidiella bohemica	TAGAGGAAGTAAAAGTCGTAACAAGGTCTCCGTAGGTGAACCTGCGGAGGGATCATTACCGAGTGAAGGGCCTCCGGGTCCGACCTCCAACCCTTCTGTTATCTGACCTCTGTTGCCTCGGGGGCGACCCGGCCCTCGCGCCGGGGCCCCCCGTGGACCACCCTTTGAAACCCTTGCATCTTTGCGTCTGAGTATGATTTTGAATCAATCAAAACTTTCAACAACGGATCTCTTGGTTCCAGCATCGATGAAGAACGCAGCGAAATGCGATAAGTAATGTGAATTGCAGAATTCAGTGAATCATCGAATCTTTGAACGCACATTGCGCCCCTCGGTATTCCGGGGGGCATGCCTGTTCGAGCGTCATTAACACCACTCAAGCCTCGTCTTGGTATTGGG…
M09007	Rio Tinto	Spain	Huelva	Eukaryota	Ascomycota	Dothideomycetes	Mycosphaerellales	Teratosphaeriaceae	Acidiella	Acidiella bohemica	GGATCATTACCGAGTGAAGGGCCTCCGGGTCCGACCTCCAACCCTTCTGTTATCTGACCTCTGTTGCCTCGGGGGCGACCCGGCCCTCGCGCCGGGGCCCCCCGTGGACCACCCTTTGAAACTCTTGCATCTTTGCGTCTGAGTATGATTTTGAATCAATCAAAACTTTCAACAACGGATCTCTTGGTTCCAGCATCGATGAAGAACGCAGCGAAATGCGATAAGTAATGTGAATTGCAGAATTCAGTGAATCATCGAATCTTTGAACGCACATTGCGCCCCTCGGTATTCCGGGGGGCATGCCTGTTCGAGCGTCATTAACACCACTCAAGCCTCGTCTTGGTATTGGGCGCCCGCGGGGTCACACCCGCGCGCCTCAACGTCTCCGGCCGAGCCGTC…
M09008	Rio Tinto	Spain	Huelva	Eukaryota	Ascomycota	Eurotiomycetes	Eurotiales	Trichocomaceae	Talaromyces	Talaromyces erythromellis	TTGATTCCTTCCGCAGTGTACACTTATCGAAGCCTTTGCAGCCACGCAAGTGGCAGGTCCAGGCGACTCTTAAATAACATGGTGCCGTTGCAAGTCCAGTCCCTCCCGGGCTGGGCGACACTTTTGAATTGACGGGGACGCCCTAAAGCCGATCGCACCAACCTGCCACGGGAAACCGTGCAGGGGCCCGTGGACACACCACGGGGGATGGTAACAGACGATTCGGATAGTTCTGCTCCAGGCAGAGACCATGGGTAATCCGCATCGAAGCCCCTAAGTGCCCCCTGTAGTTTCAGGGGGGATATGGGGAACGTTCACAGACTAAGTGGAAGTGGGTGGGACGTCGAGTCCTGCTTAAGATATAGTCGGGCTCCCTGGGAGACCAGGGGGGCGAGTACA…
M09009	Rio Tinto	Spain	Huelva	Eukaryota	Ascomycota	Dothideomycetes	Mycosphaerellales	Teratosphaeriaceae	Acidiella	Acidiella bohemica	TAGAGGAAGTAAAAGTCGTAACAAGGTCTCCGTAGGTGAACCTGCGGAGGGATCATTACCGAGTGAAGGGCCTCCGGGTCCGACCTCCAACCCTTCTGTTATCTGACCTCTGTTGCCTCGGGGGCGACCCGGCCCTCGCGCCGGGGCCCCCCGTGGACCACCCTTTGAAACTCTTGCATCTTTGCGTCTGAGTATGATTTTGAATCAATCAAAACTTTCAACAACGGATCTCTTGGTTCCAGCATCGATGAAGAACGCAGCGAAATGCGATAAGTAATGTGAATTGCAGAATTCAGTGAATCATCGAATCTTTGAACGCACATTGCGCCCCTCGGTATTCCGGGGGGCATGCCTGTTCGAGCGTCATTAACACCACTCAAGCCTCGTCTTGGTATTGGG…
M09010	Rio Tinto	Spain	Huelva	Eukaryota	Ascomycota	Dothideomycetes	Mycosphaerellales	Teratosphaeriaceae	Acidiella	Acidiella bohemica	TAGAGGAAGTAAAAGTCGTAACAAGGTCTCCGTAGGTGAACCTGCGGAGGGATCATTACCGAGTGAAGGGCCTCCGGGTCCGACCTCCAACCCTTCTGTTATCTGACCTCTGTTGCCTCGGGGGCGACCCGGCCCTCGCGCCGGGGCCCCCCGTGGACCACCCTTTGAAACTCTTGCATCTTTGCGTCTGAGTATGATTTTGAATCAATCAAAACTTTCAACAACGGATCTCTTGGTTCCAGCATCGATGAAGAACGCAGCGAAATGCGATAAGTAATGTGAATTGCAGAATTCAGTGAATCATCGAATCTTTGAACGCACATTGCGCCCCTCGGTATTCCGGGGGGCATGCCTGTTCGAGCGTCATTAACACCACTCAAGCCTCGTCTTGGTATTGGG…
M09011	Rio Tinto	Spain	Huelva	Eukaryota	Ascomycota	Dothideomycetes	Mycosphaerellales	Teratosphaeriaceae	Acidiella	Acidiella bohemica	TAGAGGAAGTAAAAGTCGTAACAAGGTCTCCGTAGGTGAACCTGCGGAGGGATCATTACCGAGTGGAGGGCCTCCGGGTCCGACCTCCAACCCTTCTGTTATCTGACCTCTGTTGCCTCGGGGGCGACCCGGCCCTCGCGCCGGGGCCCCCCGTGGACCACCCTTTGAAACTCTTGCATCTTTGCGTCTGAGTATGATTTTGAATCAATCAAAACTTTCAACAACGGATCTCTTGGTTCCAGCATCGATGAAGAACGCAGCGAAATGCGATAAGTAATGTGAATTGCAGAATTCAGTGAATCATCGAATCTTTGAACGCACATTGCGCCCCTCGGTATTCCGGGGGGCATGCCTGTTCGAGCGTCATTAACACCACTCAAGCCTCGTCTTGGTATTGGG…
M09013	Rio Tinto	Spain	Huelva	Eukaryota	Ascomycota	Dothideomycetes	Mycosphaerellales	Teratosphaeriaceae	Acidiella	Acidiella bohemica	TAGAGGAAGTAAAAGTCGTAACAAGGTCTCCGTAGGTGAACCTGCGGAGGGATCATTACCGAGTGAAGGGCCTCCGGGTCCGACCTCCAACCCTTCTGTTATCTGACCTCTGTTGCCTCGGGGGCGACCCGGCCCTCGCGCCGGGGCCCCCCGTGGACCACCCTTTGAAACTCTTGCATCTTTGCGTCTGAGTATGATTTTGAATCAATCAAAACTTTCAACAACGGATCTCTTGGTTCCAGCATCGATGAAGAACGCAGCGAAATGCGATAAGTAATGTGAATTGCAGAATTCAGTGAATCATCGAATCTTTGAACGCACATTGCGCCCCTCGGTATTCCGGGGGGCATGCCTGTTCGAGCGTCATTAACACCACTCAAGCCTCGTCTTGGTATTGGG…
M09014	Rio Tinto	Spain	Huelva	Eukaryota	Ascomycota	Dothideomycetes	Mycosphaerellales	Teratosphaeriaceae	Acidiella	Acidiella bohemica	GGAGGGATCATTACCGAGTGAAGGGCCTCCGGGTCCGACCTCCAACCCTTCTGTTATCTGACCTCTGTTGCCTCGGGGGCGACCCGGCCCTCGCGCCGGGGCCCCCCGTGGACCACCCTTTGAAACCCTTGCATCTTTGCGTCTGAGTATGATTTTGAATCAATCAAAACTTTCAACAACGGATCTCTTGGTTCCAGCATCGATGAAGAACGCAGCGAAATGCGATAAGTAATGTGAATTGCAGAATTCAGTGAATCATCGAATCTTTGAACGCACATTGCGCCCCTCGGTATTCCGGGGGGCATGCCTGTTCGAGCGTCATTAACACCACTCAAGCCTCGTCTTGGTATTGGGCGCCCGCGGGGTCACACCCGCGCGCCTCAACGTCTCCGGCCGAGC…
M09015	Rio Tinto	Spain	Huelva	Eukaryota	Ascomycota	Dothideomycetes	Mycosphaerellales	Teratosphaeriaceae	Acidiella	Acidiella bohemica	TAGAGGAAGTAAAAGTCGTAACAAGGTCTCCGTAGGTGAACCTGCGGAGGGATCATTACCGAGTGAAGGGCCTCCGGGTCCGACCTCCAACCCTTCTGTTATCTGACCTCTGTTGCCTCGGGGGCGACCCGGCCCTCGCGCCGGGGCCCCCCGTGGACCACCCTTTGAAACCCTTGCATCTTTGCGTCTGAGTATGATTTTGAATCAATCAAAACTTTCAACAACGGATCTCTTGGTTCCAGCATCGATGAAGAACGCAGCGAAATGCGATAAGTAATGTGAATTGCAGAATTCAGTGAATCATCGAATCTTTGAACGCACATTGCGCCCCTCGGTATTCCGGGGGGCATGCCTGTTCGAGCGTCATTAACACCACTCAAGCCTCGTCTTGGTATTGGG…
M09016	Rio Tinto	Spain	Huelva	Eukaryota	Ascomycota	Dothideomycetes	Mycosphaerellales	Teratosphaeriaceae	Acidiella	Acidiella bohemica	TAGAGGAAGTAAAAGTCGTAACAAGGTCTCCGTAGGTGAACCTGCGGAGGGATCATTACCGAGTGAAGGGCCTCCGGGTCCGACCTCCAACCCTTCTGTTATCTGACCTCTGTTGCCTCGGGGGCGACCCGGCCCTCGCGCCGGGGCCCCCCGTGGACCACCCTTTGAAACCCTTGCATCTTTGCGTCTGAGTATGATTTTGAATCAATCAAAACTTTCAACAACGGATCTCTTGGTTCCAGCATCGATGAAGAACGCAGCGAAATGCGATAAGTAATGTGAATTGCAGAATTCAGTGAATCATCGAATCTTTGAACGCACATTGCGCCCCTCGGTATTCCGGGGGGCATGCCTGTTCGAGCGTCATTAACACCACTCAAGCCTCGTCTTGGTATTGGG…
M09017	Rio Tinto	Spain	Huelva	Eukaryota	Ascomycota	Dothideomycetes	Mycosphaerellales	Teratosphaeriaceae	Acidiella	Acidiella bohemica	TAGAGGAAGTAAAAGTCGTAACAAGGTCTCCGTAGGTGAACCTGCGGAGGGATCATTACCGAGTGAAGGGCCTCCGGGTCCGACCTCCAACCCTTCTGTTATCTGACCTCTGTTGCCTCGGGGGCGACCCGGCCCTCGCGCCGGGGCCCCCCGTGGACCACCCTTTGAAACTCTTGCATCTTTGCGTCTGAGTATGATTTTGAATCAATCAAAACTTTCAACAACGGATCTCTTGGTTCCAGCATCGATGAAGAACGCAGCGAAATGCGATAAGTAATGTGAATTGCAGAATTCAGTGAATCATCGAATCTTTGAACGCACATTGCGCCCCTCGGTATTCCGGGGGGCATGCCTGTTCGAGCGTCATTAACACCACTCAAGCCTCGTCTTGGTATTGGG…
M09018	Rio Tinto	Spain	Huelva	Eukaryota	Ascomycota	Eurotiomycetes	Eurotiales	Trichocomaceae	Talaromyces	Talaromyces flavus	TAGAGGAAGTAAAAGTCGTAACAAGGTTTCCGTAGGTGAACCTGCGGAAGGATCATTACCGAGTGCGGGCCCTCGCGGCCCAACCTCCCACCCTTGTCTCTCTACACCTGTTGCTTTGGCGGGCCCACCGGGGCCACCTGGTCGCCGGGGGACGCACGTCCCCGGGCCCGCGCCCGCCGAAGCGCTCTGTGAACCCTGATGAAGATGGGCTGTCTGAGTACGATGAAAATTGTCAAAACTTTCAACAATGGATCTCTTGGTTCCGGCATCGATGAAGAACGCAGCGAAATGCGATAAGTAATGTGAATTGCAGAATTCCGTGAATCATCGAATCTTTGAACGCACATTGCGCCCCCTGGCATTCCGGGGGGCATGCCTGTCCGAGCGTCATTTCTGCCC…
M09019	Rio Tinto	Spain	Huelva	Eukaryota	Ascomycota	Eurotiomycetes	Eurotiales	Aspergillaceae	Penicillium	Penicillium montanense	TAGAGGAAGTAAAAGTCGTAACAAGGTTTCCGTAGGTGAACCTGCGGAAGGATCATTACTGAGTGAGGGCCCTCTGGGTCCAACCTCCCACCCGTGTTTATTGTACCTTGTTGCTTCGGTGAGCCCGCCTCACGGCCGCCGGGGGGCTTCTGCCCCCGGGCCCGCGCCCACCGAAGACACCATTGAACTCTGTCTGAAGATTGCAGTCTGAGCATAAACTAAATAAGTTAAAACTTTCAACAACGGATCTCTTGGTTCCGGCATCGATGAAGAACGCAGCGAAATGCGATAACTAATGTGAATTGCAGAATTCAGTGAATCATCGAGTCTTTGAACGCACATTGCGCCCCCTGGTATTCCGGGGGGCATGCCTGTCCGAGCGTCATTGCTGCCCTCAAG…
M09021	Rio Tinto	Spain	Huelva	Eukaryota	Ascomycota	Eurotiomycetes	Eurotiales	Aspergillaceae	Penicillium	Penicillium sp. OTU047 AN-2016	TAGAGGAAGTAAAAGTCGTAACAAGGTTTCCGTAGGTGAACCTGCGGAAGGATCATTACCGAGTGAGGGCCCTTTGGGTCCAACCTCCCACCCGTGTTTATCGTACCTTGTTGCTTCGGCGGGCCCGCCTCACGGCCGCCGGGGGGCATCTGCCCCCGGGCCCGCGCCCGCCGAAGACACCATTGAACGCTGTCTGAAGATTGCAGTCTGAGCATCTTAGCTAAATCAGTTAAAACTTTCAACAACGGATCTCTTGGTTCCGGCATCGATGAAGAACGCAGCGAAATGCGATAAGTAATGTGAATTGCAGAATTCAGTGAATCATCGAGTCTTTGAACGCACATTGCGCCCTCTGGTATTCCGGAGGGCATGCCTGTCCGAGCGTCATTGCTGCCCTCA…
M09022_2	Rio Tinto	Spain	Huelva	Eukaryota	Ascomycota	Eurotiomycetes	Eurotiales	Aspergillaceae	Penicillium	Penicillium allii	TAGAGGAAGTAAAAGTCGTAACAAGGTTTCCGTAGGTGAACCTGCGGAAGGATCATTACCGAGTGAGGGCCCTCTGGGTCCAACCTCCCACCCGTGTTTATTTTACCTTGTTGCTTCGGCGGGCCCGCCTTTACTGGCCGCCGGGGGGCTCACGCCCCCGGGCCCGCGCCCGCCGAAGACACCCTCGAACTCTGTCTGAAGATTGAAGTCTGAGTGAAAATATAAATTATTTAAAACTTTCAACAACGGATCTCTTGGTTCCGGCATCGATGAAGAACGCAGCGAAATGCGATACGTAATGTGAATTGCAAATTCAGTGAATCATCGAGTCTTTGAACGCACATTGCGCCCCCTGGTATTCCGGGGGGCATGCCTGTCCGAGCGTCATTGCTGCCCTCA…
M09022	Rio Tinto	Spain	Huelva	Eukaryota	Ascomycota	Eurotiomycetes	Eurotiales	Aspergillaceae	Penicillium	Penicillium sp. OTU047 AN-2016	TAGAGGAAGTAAAAGTCGTAACAAGGTTTCCGTAGGTGAAACCTGCGGAAGGATCATTACCGAGTGAGGGCCCTTTGGGTCCAACCTCCCACCCGTGTTTATCGTACCTTGTTGCTTCGGCGGGCCCGCCTCACGGCCGCCGGGGGGCATCTGCCCCCGGGCCCGCGCCCGCCGAAGACACCATTGAACGCTGTCTGAAGATTGCAGTCTGAGCATCTTAGCTAAATCAGTTAAAACTTTCAACAACGGATCTCTTGGTTCCGGCATCGATGAAGAACGCAGCGAAATGCGATAAGTAATGTGAATTGCAGAATTCAGTGAATCATCGAGTCTTTGAACGCACATTGCGCCCTCTGGTATTCCGGAGGGCATGCCTGTCCGAGCGTCATTGCTGCCCTC…
M09023	Rio Tinto	Spain	Huelva	Eukaryota	Ascomycota	Eurotiomycetes	Eurotiales	Trichocomaceae	Talaromyces	Talaromyces sp.	TAGAGGAAGTAAAAGTCGTAACAAGGTTTCCGTAGGTGAACCTGCGGAAGGATCATTACTGAGTGCAGGCCCCTTTGCGGGCCTAACCTCCCACCCTTGTCTCTATGATACCCTGTTGCTTCGGCGAGCCCACTTGCGCACGCAATCGCCGGGGGGCGTCTCGTCCCCGGGCCCGCGCCCGCCGAAGCGCCTATTGAACCCTGATGAAGATAGGCTGTCTGAGTCTGATGAAAATTGTCAAAACTTTCAACAATGGATCTCTTGGTTCCGGCATCGATGAAGAACGCAGCGAAATGCGATAAGTAATGTGAATTGCAGAATTCCGTGAATCATCGAATCTTTGAACGCACATTGCGCCCCTTGGCATTCCGAGGGGCATGCCTGTCCGAGCGTCATTTC…
M09025	Rio Tinto	Spain	Huelva	Eukaryota	Ascomycota	Leotiomycetes	Helotiales	Hyaloscyphaceae	Hyaloscypha	Hyaloscypha sp.	ATCCTTCTGTAGCAGAGCTTAGGAGACCTTGCAACCCTCACGGGAGGTAGCACGACTATAAATAACGCTGACCGCTTGCAAGTCGACCGCGAGGTCGGCAACACAATCGAACTGACGGGGACCTCCTAAAGCCTACAACACCAACCGTCCGGGGAAACTCGGGCGGGGCCCTTACGGGGTGGTAATAGCGTGTAGGATACTCCTGGGCGTGCCCGGGAACCATGGACAATCCGCAGCGAAATCCCTAACGGCGAAGCCTATGGGAGACGTTCACAGACTAAGTGATTGTGGGCGGGGCACTATGCCCTGTCTAAGATATAGTCGGTCCCTGCCCGAAAGGCTGGGGAGTACTGCGTCCGTAGGTGAACCTGCGGAAGGATCATTATCGAGTTCACGCCC…
M09026	Rio Tinto	Spain	Huelva	Eukaryota	Ascomycota	Dothideomycetes	Mycosphaerellales	Teratosphaeriaceae	Acidiella	Acidiella bohemica	TAGAGGAAGTAAAAGTCGTAACAAGGTCTCCGTAGGTGAACCTGCGGAGGGATCATTACCGAGTGAAGGGCCTCCGGGTCCGACCTCCAACCCTTCTGTTATCTGACCTCTGTTGCCTCGGGGGCGACCCGGCCCTCGCGCCGGGGCCCCCCGTGGACCACCCTTTGAAACTCTTGCATCTTTGCGTCTGAGTATGATTTTGAATCAATCAAAACTTTCAACAACGGATCTCTTGGTTCCAGCATCGATGAAGAACGCAGCGAAATGCGATAAGTAATGTGAATTGCAGAATTCAGTGAATCATCGAATCTTTGAACGCACATTGCGCCCCTCGGTATTCCGGGGGGCATGCCTGTTCGAGCGTCATTAACACCACTCAAGCCTCGTCTTGGTATTGGG…
M10002	Rio Tinto	Spain	Huelva	Eukaryota	Ascomycota	Leotiomycetes	Helotiales	Hyaloscyphaceae	unknown	Hyaloscyphaceae sp. KO-groupB 2014	TAGAGGAAGTAAAAGTCGTAACAAGGTCTCCGTAGGTGAACCTGCGGAGGGATCATTACAGAGTTCATGCCCTCACGGGTAGATCTCCCACCCTGTGTTATCGTTACCTTTGTTGCTTTGGCGGGCCGTCAGGCCTCGGTCAGGCTACCGGCTTCGGCTGGTAAGCGCCCGCCAGAGAACCCTAAACTCTGAATATTAGTGTCGTCTGAGTACTATATAATAGTTAAAACTTTCAACAACGGATCTCTTGGTTCTGGCATCGATGAAGAACGCAGCGAAATGCGATAAGTAATGTGAATTGCAGAATTCAGTGAATCATCGAATCTTTGAACGCACATTGCGCCCCTTGGTATTCCGGGGGGCATGCCTGTTCGAGCGTCATTACAACCCTCAAGCCTG…
M10005	Rio Tinto	Spain	Huelva	Eukaryota	Ascomycota	Eurotiomycetes	Eurotiales	Aspergillaceae	Penicillium	Penicillium sp. OTU047 AN-2016	TAGAGGAAGTAAAAGTCGTAACAAGGTTTCCGTAGGTGAACCTGCGGAAGGATCATTACCGAGTGAGGGCCCTTTGGGTCCAACCTCCCACCCGTGTTTATCGTACCTTGTTGCTTCGGCGGGCCCGCCTCACGGCCGCCGGGGGGCATCTGCCCCCGGGCCCGCGCCCGCCGAAGACACCATTGAACGCTGTCTGAAGATTGCAGTCTGAGCATCTTAGCTAAATCAGTTAAAACTTTCAACAACGGATCTCTTGGTTCCGGCATCGATGAAGAACGCAGCGAAATGCGATAAGTAATGTGAATTGCAGAATTCAGTGAATCATCGAGTCTTTGAACGCACATTGCGCCCTCTGGTATTCCGGAGGGCATGCCTGTCCGAGCGTCATTGCTGCCCTCA…
M10006	Rio Tinto	Spain	Huelva	Eukaryota	Ascomycota	Eurotiomycetes	Eurotiales	Aspergillaceae	Penicillium	Penicillium simplicissimum	TGAGTCCTTCCGCAGTGTACACTTATTGAAGCCTTTGCAGCCCCGCAAGGGGTAGGCCCGGCACGACTCTAAACCAGCCCGGGCCGCCATGCAAGTCGGCGCCTGCGCCCCCTCCCGGGGGGCGGCCGCCGGCGACACTCTCGAACTGACGGGGACACCCTAAAGCCAATCGCACCAACCCGCGGCGGGAAACCGCCCGGGGGCCCGTGGTAACGACACGGGGGATGGTAACAGACGATTTGGATACCGCCTGCGCCCCGGCGCGGGCGACCATGGGCAATCCGCAGCGAAGCCCCTAAGTCCCCCCCGGGGGATATGGGGAACGTCCACAGACTAAGTGGAAGTGGGTGGGACGCGCGCCGCCGTTCCGCTTAAGATATAGTCGGGCCCCCCGGGAGA…
M11001	Rio Tinto	Spain	Huelva	Eukaryota	Ascomycota	Dothideomycetes	Mycosphaerellales	Teratosphaeriaceae	Acidiella	Acidiella bohemica	TAGAGGAAGTAAAAGTCGTAACAAGGTCTCCGTAGGTGAACCTGCGGAGGGATCATTACCGAGTGAAGGGCCTCCGGGTCCGACCTCCAACCCTTCTGTTATCTGACCTCTGTTGCCTCGGGGGCGACCCGGCCCTCGCGCCGGGGCCCCCCGTGGACCACCCTTTGAAACCCTTGCATCTTTGCGTCTGAGTATGATTTTGAATCAATCAAAACTTTCAACAACGGATCTCTTGGTTCCAGCATCGATGAAGAACGCAGCGAAATGCGATAAGTAATGTGAATTGCAGAATTCAGTGAATCATCGAATCTTTGAACGCACATTGCGCCCCTCGGTATTCCGGGGGGCATGCCTGTTCGAGCGTCATTAACACCACTCAAGCCTCGTCTTGGTATTGGG…
M11002	Rio Tinto	Spain	Huelva	Eukaryota	Ascomycota	Leotiomycetes	Helotiales	unknown	Gloeotinia	Gloeotinia temulenta	TAGAGGAAGTAAAAGTCGTAACAAGGTCTCCGTTGGTGAACCAGCGGAGGGATCATTATCGAGTTATTCAACTCCCAAACCCTATGTGAACTTACCACTTGTTGCTTCGGCGCGCGCTTCGGCGCCGCCGAGGACACTTAAACTCTTTGTTTTTATAAGCATTTCTGAGTGGCCGAAAGGCAAAAATACAAATGAATCAAAACTTTCAACAACGGATCTCTTGGTTCTGGCATCGATGAAGAACGCAGCGAAATGCGATAAGTAATGTGAATTGCAGAATTCAGTGAATCATCGAATCTTTGAACGCACATTGCGCCCGCCAGCATTCTGGCGGGCATGCCTGTTCGAGCGTCATTTCAACCCTCGAGCCCGACTCTTTTGAGGACGGCTCGGCGTTGG…
M11003	Rio Tinto	Spain	Huelva	Eukaryota	Ascomycota	Dothideomycetes	Mycosphaerellales	Teratosphaeriaceae	Acidiella	Acidiella bohemica	AGAGGAAGTAAAAGTCGTAACAAGGTCTCCGTAGGTGAACCTGCGGAGGGATCATTACCGAGTGAAGGGCCTCCGGGTCCGACCTCCAACCCTTCTGTTATCTGACCTCTGTTGCCTCGGGGGCGACCCGGCCCTCGCGCCGGGGCCCCCCGTGGACCACCCTTTGAAACTCTTGCATCTTTGCGTCTGAGTATGATTTTGAATCAATCAAAACTTTCAACAACGGATCTCTTGGTTCCAGCATCGATGAAGAACGCAGCGAAATGCGATAAGTAATGTGAATTGCAGAATTCAGTGAATCATCGAATCTTTGAACGCACATTGCGCCCCTCGGTATTCCGGGGGGCATGCCTGTTCGAGCGTCATTAACACCACTCAAGCCTCGTCTTGGTATTGGGC…
M11005	Rio Tinto	Spain	Huelva	Eukaryota	Ascomycota	Eurotiomycetes	Eurotiales	Aspergillaceae	Aspergillus	Aspergillus carneus	GGAAAGGTAAAAGTCGTAACAAGGTTTCCGTAGGTGAACCTGCGGAAGGATCATTACTGAGTGCGGGCTGCCTCCGGGCGCCCAACCTCCCACCCGTGAATACCTAACACTGTTGCTTCGGCGGGGAACCCCCTCGGGGGCGAGCCGCCGGGGACTACTGAACTTCATGCCTGAGAGTGATGCAGTCTGAGTCTGAATATAAAATCAGTCAAAACTTTCAACAATGGATCTCTTGGTTCCGGCATCGATGAAGAACGCAGCGAACTGCGATAAGTAATGTGAATTGCAGAATTCAGTGAATCATCGAGTCTTTGAACGCACATTGCGCCCCCTGGCATTCCGGGGGGCATGCCTGTCCGAGCGTCATTGCTGCCCATCAAGCCCGGCTTGTGTGTTGGG…
M12001	Rio Tinto	Spain	Huelva	Eukaryota	Ascomycota	Dothideomycetes	Mycosphaerellales	Teratosphaeriaceae	Acidiella	Acidiella bohemica	TAGAGGAAGTAAAAGTCGTAACAAGGTCTCCGTAGGTGAACCTGCGGAGGGATCATTACCGAGTGAAGGGCCTCCGGGTCCGACCTCCAACCCTTCTGTTATCTGACCTCTGTTGCCTCGGGGGCGACCCGGCCCTCGCGCCGGGGCCCCCCGTGGACCACCCTTTGAAACCCTTGCATCTTTGCGTCTGAGTATGATTTTGAATCAATCAAAACTTTCAACAACGGATCTCTTGGTTCCAGCATCGATGAAGAACGCAGCGAAATGCGATAAGTAATGTGAATTGCAGAATTCAGTGAATCATCGAATCTTTGAACGCACATTGCGCCCCTCGGTATTCCGGGGGGCATGCCTGTTCGAGCGTCATTAACACCACTCAAGCCTCGTCTTGGTATTGGG…
M12003	Rio Tinto	Spain	Huelva	Eukaryota	Ascomycota	Eurotiomycetes	Eurotiales	Aspergillaceae	Penicillium	Penicillium cluniae (nom. inval.)	AAGTAAAAGTCGTAACAAGGTTTCCGTAGGTGAACCTGCGGAAGGATCATTACCGAGTGAGGGCCCTCTGGGTCCAACCTCCCACCCGTGTTTATCATACCTAGTTGCTTCGGCGGGCCCGCCGTCATGGCCGCCGGGGGGCATCCGCCCCCGGGCCCGCGCCCGCCGAAGCCCCCCCCTGAACGCTGTCTGAAGATTGCAGTCTGAGCGATTAGCTAAATCAGTTAAAACTTTCAACAACGGATCTCTTGGTTCCGGCATCGATGAAGAACGCAGCGAAATGCGATAAGTAATGTGAATTGCAGAATTCAGTGAATCATCGAGTCTTTGAACGCACATTGCGCCCCCTGGTATTCCGGGGGGCATGCCTGTCCGAGCGTCATTGCTGCCCTCAAGCAC…
M12005	Rio Tinto	Spain	Huelva	Eukaryota	Ascomycota	Eurotiomycetes	Eurotiales	Aspergillaceae	Aspergillus	Aspergillus brasiliensis	TAGAGGAAGTAAAAGTCGTAACAAGGTTTCCGTAGGTGAACCTGCGGAAGGATCATTACCGAGTGCGGGTCCTTTGGGCCCAACCTCCCATCCGTGTCTATTGTACCCTGTTGCTTCGGCGGGCCCGCCGCTTGTCGGCCGCCGGGGGGGCGCCTCTGCCCCCCGGGCCCGTGCCCGCCGGAGACCCCAACACGAACCCTGTCTGAAAGCGTGCAGTCTGAGTCGATTGTTTGCAATCAGTTAAAACTTTCAACAATGGATCTCTTGGTTCCGGCATCGATGAAGAACGCAGCGAAATGCGATAACTAATGTGAATTGCAGAATTCAGTGAATCATCGAGTCTTTGAACGCACATTGCGCCCCCTGGTATTCCGGGGGGCATGCCTGTCCGAGCGTCAT…
M12007	Rio Tinto	Spain	Huelva	Eukaryota	Ascomycota	Eurotiomycetes	Eurotiales	Aspergillaceae	Penicillium	Penicillium janthinellum	TAGAGGAAGTAAAAGTCGTAACAAGGTTTCCGTAGGTGAACCTGCGGAAGGATCATTACCGAGTGAGGGCCCTCTGGGTCCAACCTCCCACCCGTGTTTATCATACCTAGTTGCTTCGGCGGGCCCGCCGTCAGGCCGCCGGGGGGCATCCGCCCCCGGGCCCGCGCCCGCCGAAGCCCCCCCTGAACGCTGTCTGAAGATTGCAGTCTGAGCGATTAGCTAAATCAGTTAAAACTTTCAACAACGGATCTCTTGGTTCCGGCATCGATGAAGAACGCAGCGAAATGCGATAAGTAATGTGAATTGCAGAATTCAGTGAATCATCGAGTCTTTGAACGCACATTGCGCCCCCTGGTATTCCGGGGGGCATGCCTGTCCGAGCGTCATTGCTGCCCTCAA…
M12008	Rio Tinto	Spain	Huelva	Eukaryota	Ascomycota	Eurotiomycetes	Eurotiales	Aspergillaceae	Penicillium	Penicillium cluniae (nom. inval.)	TAGAGGAAGTAAAAGTCGTAACAAGGTTTCCGTAGGTGAACCTGCGGAAGGATCATTACCGAGTGAGGGCCCTCTGGGTCCAACCTCCCACCCGTGTTTATCATACCTAGTTGCTTCGGCGGGCCCGCCGTCATGGCCGCCGGGGGGCACCCGCCCCCGGGCCCGCGCCCGCCGAAGCCCCCCTGAACGCTGTCTGAAGATTGCAGTCTGAGCGATTAGCTAAATCAGTTAAAACTTTCAACAACGGATCTCTTGGTTCCGGCATCGATGAAGAACGCAGCGAAATGCGATAAGTAATGTGAATTGCAGAATTCAGTGAATCATCGAGTCTTTGAACGCACATTGCGCCCCCTGGTATTCCGGGGGGCATGCCTGTCCGAGCGTCATTGCTGCCCTCAA…
M12010	Rio Tinto	Spain	Huelva	Eukaryota	Ascomycota	Eurotiomycetes	Eurotiales	Aspergillaceae	Penicillium	Penicillium simplicissimum	TTGCGCGATGGACTCGATGAGTCCTTCCGCAGTGTACACTTATTGAAGCCTTTGCAGCCCCGCAAGGGGTGGGCCCGGCACGACTCTAAACCAGCCCGGGCCGCCATGCAAGTCGGCGCCCCCGCCCCCTCCCGGGGGGGGCGGCCGCCGGCGACACTCTCGAACTGACGGGGACACCCTAAAGCCAATCGCACCAACCCGCGGCGGGAAACCGCCCGGGGGCCCGTGGTAACGACACGGGGGATGGTAACAGACGATTTGGATACCGCCTGCGCTCCGGCGCGGGCGACCATGGGCAATCCGCAGCGAAGCCCCTAAGTCCCCCCCGGGGGATATGGGGAACGTCCACAGACTAAGTGGAAGTGGGTGGGACGCGCGCCGCCGTCCCGCTTAAGATAT…
M12011_2	Rio Tinto	Spain	Huelva	Eukaryota	Ascomycota	Eurotiomycetes	Eurotiales	Trichocomaceae	Talaromyces	Talaromyces helicus	TAGAGGAAGTAAAAGTCGTAACAAGGTTTCCGTAGGTGAACCTGCGGAAGGATCATTACCGAGTGCGAGCCCTCTGGGCTCAACCTCCCACCCGTGCCGTTATAATACCTGTTGCTTTGGCGGGCCCACTGGGGTCACCTGGTCGCTGGGGGACGCCTGTCCCCGGGCCCGCGCCCGCCGAAGCACCCCCTGAACTCTGAAGAAGATAGGGCTGTCTGAGTACCTAGAAAATTGTCAAAACTTTCAACAATGGATCTCTTGGTTCCGGCATCGATGAAGAACGCAGCGAAATGCGATAAGTAATGTGAATTGCAGAATTCCGTGAATCATCGAATCTTTGAACGCACATTGCGCCCCCTGGCATTCCGGGGGGCATGCCTGTCCGAGCGTCATTTCTGC…
M12011	Rio Tinto	Spain	Huelva	Eukaryota	Ascomycota	Eurotiomycetes	Eurotiales	Aspergillaceae	Aspergillus	Aspergillus pseudofelis	TAGAGGAAGTAAAAGTCGTAACAAGGTTTCCGTAGGTGAACCTGCGGAAGGATCATTACCGAGTGAGGGCCCTCTGGGTCCAACCTCCCACCCGTGTCTATTGTACCTTGTTGCTTCGGCGGGCCCGCCGTTTCGACGGCCGCCGGGGAGGCCTCGCGCCCCCGGGCCCGCGCCCGCCGAAGACCCCAACATGAACGCTGTTCTGAAAGTATGCAGTCTGAGTTGATTATCATAATCAGTTAAAACTTTCAACAACGGATCTCTTGGTTCCGGCATCGATGAAGAACGCAGCGAAATGCGATAAATAATGTGAATTGCAGAATTCAGTGAATCATCGAGTCTTTGAACGCACATTGCGCCCCCTGGTATTCCGGGGGGCATGCCTGTCCGAGCGTCATT…
M12012	Rio Tinto	Spain	Huelva	Eukaryota	Ascomycota	Eurotiomycetes	Eurotiales	Aspergillaceae	Penicillium	Penicillium simplicissimum	GCGCGATGGACTCGATGAGTCCTTCCGCAGTGTACACTTATTGAAGCCTTTGCAGCCCCGCAAGGGGTGGGCCCGGCACGACTCTAAACCAGCCCGGGCCGCCATGCAAGTCGGCGCCCCCGCCCCCTCCCGGGGGGGGGCGGCCGCCGGCGACACTCTCGAACTGACGGGGACACCCTAAAGCCAATCGCACCAACCCGCGGCGGGAAACCGCCCGGGGGCCCGTGGTAACGACACGGGGGATGGTAACAGACGATTTGGATACCGCCTGCGCTCCGGCGCGGGCGACCATGGGCAATCCGCAGCGAAGCCCCTAAGTCCCCCCCGGGGGATATGGGGAACGTCCACAGACTAAGTGGAAGTGGGTGGGACGCGCGCCGCCGTCCCGCTTAAGATATA…
M12013	Rio Tinto	Spain	Huelva	Eukaryota	Ascomycota	Eurotiomycetes	Eurotiales	Aspergillaceae	Penicillium	Penicillium simplicissimum	ATGGACTCGATGAGTCCTTCCGCAGTGTACACTTATTGAAGCCTTTGCAGCCCCGCAAGGGGTGGGCCCGGCACGACTCTAAACCAGCCCGGGCCGCCATGCAAGTCGGCGCCCCCGCCCCCTCCCGGGGGGGGGCGGCCGCCGGCGACACTCTCGAACTGACGGGGACACCCTAAAGCCAATCGCACCAACCCGCGGCGGGAAACCGCCCGGGGGCCCGTGGTAACGACACGGGGGATGGTAACAGACGATTTGGATACCGCCTGCGCTCCGGCGCGGGCGACCATGGGCAATCCGCAGCGAAGCCCCTAAGTCCCCCCCGGGGGATATGGGGAACGTCCACAGACTAAGTGGAAGTGGGTGGGACGCGCGCCGCCGTCCCGCTTAAGATATAGTCGG…
M12015	Rio Tinto	Spain	Huelva	Eukaryota	Ascomycota	Sordariomycetes	Hypocreales	Hypocreaceae	Trichoderma	Trichoderma harzianum	GGAAGTAAAAGTCGTAACAAGGTCTCCGTTGGTGAACCAGCGGAGGGATCATTACCGAGTTTACAACTCCCAAACCCAATGTGAACGTTACCAAACTGTTGCCTCGGCGGGATCTCTGCCCCGGGTGCGTCGCAGCCCCGGACCAAGGCGCCCGCCGGAGGACCAACCTAAAACTCTTATTGTATACCCCCTCGCGGGTTTTTTTATAATCTGAGCCTTTCTCGGCGCCTCTCGTAGGCGTTTCGAAAATGAATCAAAACTTTCAACAACGGATCTCTTGGTTCTGGCATCGATGAAGAACGCAGCGAAATGCGATAAGTAATGTGAATTGCAGAATTCAGTGAATCATCGAATCTTTGAACGCACATTGCGCCCGCCAGTATTCTGGCGGGCATGCCT…
M12019	Rio Tinto	Spain	Huelva	Eukaryota	Ascomycota	Eurotiomycetes	Eurotiales	Aspergillaceae	Penicillium	Penicillium chermesinum	TAGAGGAAGTAAAAGTCGTAACAAGGTTTCCGTAGGTGAACCTGCGGAAGGATCATTACCGAGTGAGGGCCCTCTGGGTCCAACCTCCCACCCGTGTTTATCGTACCTTGTTGCTTCGGCGGGCCCGCCTCACGGCCGCCGGGGGGCTTCTGCCCTCTGGCCCGCGCCCGCCGAAGACACCATTGAACGCTGTCTGAAGATTGCAGTCTGAGCAATTAGCTAAATAAGTTAAAACTTTCAACAACGGATCTCTTGGTTCCGGCATCGATGAAGAACGCAGCGAAATGCGATACGTAATGTGAATTGCAGAATTCAGTGAATCATCGAGTCTTTGAACGCACATTGCGCCCCTTGGTATTCCGGGGGGCATGCCTGTCCGAGCGTCATTGCTGCCCTCAA…
M12020	Rio Tinto	Spain	Huelva	Eukaryota	Ascomycota	Eurotiomycetes	Eurotiales	Aspergillaceae	Penicillium	Penicillium sp.	TAGAGGAAGTAAAAGTCGTAACAAGGTTTCCGTAGGTGAACCTGCGGAAGGATCATTACTGAGTGAGGGCCCTCTGGGTCCAACCTCCCACCCGTGTTTATTGTACCTTGTTGCTTCGGTGCGCCCGCCTCACGGCCGCCGGGGGGCTTCTGCCCCCGGGTCCGCGCGCACCGGAGACACCATTGAACTCTGTCTGAAGTTGCAGTCTGAGCATAAACTAAATAAGTTAAAACTTTCAACAACGGATCTCTTGGTTCCGGCATCGATGAAGAACGCAGCGAAATGCGATAACTAATGTGAATTGCAGAATTCAGTGAATCATCGAGTCTTTGAACGCACATTGCGCCCCCTGGTATTCCGGGGGGCATGCCTGTCCGAGCGTCATTGCTGCCCTCAAGC…
M12021	Rio Tinto	Spain	Huelva	Eukaryota	Ascomycota	Dothideomycetes	Mycosphaerellales	Teratosphaeriaceae	Acidiella	Acidiella bohemica	AGAGGAAGTAAAAGTCGTAACAAGGTCTCCGTAGGTGAACCTGCGGAGGGATCATTACCGAGTGAAGGGCCTCCGGGTCCGACCTCCAACCCTTCTGTTATCTGACCTCTGTTGCCTCGGGGGCGACCCGGCCCTCGCGCCGGGGCCCCCGTGGACCACCCTTTGAAACTCTTGCATCTTTGCGTCTGAGTATGATTTTGAATCAATCAAAACTTTCAACAACGGATCTCTTGGTTCCAGCATCGATGAAGAACGCAGCGAAATGCGATAAGTAATGTGAATTGCAGAATTCAGTGAATCATCGAATCTTTGAACGCACATTGCGCCCCTCGGTATTCCGGGGGGCATGCCTGTTCGAGCGTCATTAACACCACTCAAGCCTCGTCTTGGTATTGGGCG…
M12022	Rio Tinto	Spain	Huelva	Eukaryota	Ascomycota	Dothideomycetes	Pleosporales	Didymosphaeriaceae	Paraphaeosphaeria	Paraphaeosphaeria sp. OTU072 AN-2016	AGAGGAAGTAAAAGTCGTAACAAGGTTTCCGTAGGTGAACCTGCGGAAGGATCATTATCCATCTCAACCAGGTGCGGTCGCGGCCCTCGGGGGTTCTCTCCCGGGTGGTAGGGGTAACACCCTCACGCGCCGCATTCCTGCATCCTTTTTTTACGAGCACCTTTCGTTCTCCTTCGGCGGGGCAACCTGCCGCTGGAACTTAACAAAACCTTTTTTGCATCTAGCATTACCTGTTCTGATACAAACAATCGTTACAACTTTCAACAATGGATCTCTTGGCTCTGGCATCGATGAAGAACGCAGCGAAATGCGATAAGTAGTGTGAATTGCAGAATTCAGTGAATCATCGAATCTTTGAACGCACATTGCGCCCCTTGGTATTCCATGGGGCATGCCTGT…
M13001	Rio Tinto	Spain	Huelva	Eukaryota	Ascomycota	unknown	unknown	unknown	unknown	Ascomycota sp. D7	TAGAGGAAGTAAAAGTCGTAACAAGGTTTCCGTAGGTGAACCTGCGGAAGGATCATTATCGATGGCCGCGCCGTGAGCGCCCTGGTGCAGGATCGGCCGGCCACTGACCACACCCTTACTTTACGAGCACCTTTCGTTCTCCTTCGGCGGGGCAACCCGCCGCTGGAACCTCATCAAACCTTTTTTGCATCTAGCATTACCTGTTCTGATAAAAAACAATCGTAACAACTTTCAACAATGGATCTCTTGGCTCTGGCATCGATGAAGAACGCAGCGAAATGCGATAAGTAGTGTGAATTGCAGAATTCAGTGAATCATCGAATCTTTGAACGCACATTGCGCCCCTTGGTATTCCATGGGGCATGCCTGTTCGAGCGTCATCTACACCCTCAAGCTCTG…
M13002	Rio Tinto	Spain	Huelva	Eukaryota	Ascomycota	Eurotiomycetes	Eurotiales	Aspergillaceae	Penicillium	Penicillium simplicissimum	GCGCGATGGACTCAATGAGTCCTTCCGCAGTGTACACTTATTGAAGCCTTTGCAGCCCCGCAAGGGGTAGGCCCGGCACGACTCTAAACCAGCCCGGGCCGCCATGCAAGTCGGCGCCTGCGCCCCCTCCCGGGGGGCGGCCGCCGGCGACACTCTCGAACTGACGGGGACACCCTAAAGCCAATCGCACCAACCCGCGGCGGGAAACCGCCCGGGGGCCCGTGGTAACGACACGGGGGATGGTAACAGACGATTTGGATACCGCCTGCGCCCCGGCGCGGGCGACCATGGGCAATCCGCAGCGAAGCCCCTAAGTCCCCCCCGGGGGATATGGGGAACGTCCACAGACTAAGTGGAAGTGGGTGGGACGCGCGCCGCCGTTCCGCTTAAGATATAGTC…
M13003	Rio Tinto	Spain	Huelva	Eukaryota	Ascomycota	Eurotiomycetes	Eurotiales	Aspergillaceae	Penicillium	Penicillium philippinense	TAGAGGAAGTAAAAGTCGTAACAAGGTTTCCGTAGGTGAACCTGCGGAAGGATCATTACCGAGTGAGGGCCCTCTGGGTCCAACCTCCCACCCGTGTTTATCGTACCTTGTTGCTTCGGCGGGCCCGCCTCACGGCCGCCGGGGGGCTTCTGCCCTCGGGCCCGCGCCCGCCGAAGACACCATTGAACGCTGTCTGAAGATTGCAGTCTGAGCAATTAGCTAAATAAGTTAAAACTTTCAACAACGGATCTCTTGGTTCCGGCATCGATGAAGAACGCAGCGAAATGCGATACGTAATGTGAATTGCAGAATTCAGTGAATCATCGAGTCTTTGAACGCACATTGCGCCCCCTGGTATTCCGGGGGGCATGCCTGTCCGAGCGTCATTGCTGCCCTCAA…
M13005	Rio Tinto	Spain	Huelva	Eukaryota	Ascomycota	Eurotiomycetes	Eurotiales	Aspergillaceae	Penicillium	Penicillium simplicissimum	GCGCGATGGACTCAATGAGTCCTTCCGCAGTGTACACTTATTGAAGCCTTTGCAGCCCCGCAAGGGGTAGGCCCGGCACGACTCTAAACCAGCCCGGGCCGCCATGCAAGTCGGCGCCTGCGCCCCCTCCCGGGGGGCGGCCGCCGGCGACACTCTCGAACTGACGGGGACACCCTAAAGCCAATCGCACCAACCCGCGGCGGGAAACCGCCCGGGGGCCCGTGGTAACGACACGGGGGATGGTAACAGACGATTTGGATACCGCCTGCGCCCCGGCGCGGGCGACCATGGGCAATCCGCAGCGAAGCCCCTAAGTCCCCCCCGGGGGATATGGGGAACGTCCACAGACTAAGTGGAAGTGGGTGGGACGCGCGCCGCCGTTCCGCTTAAGATATAGTC…
M13006	Rio Tinto	Spain	Huelva	Eukaryota	Ascomycota	Sordariomycetes	Diaporthales	Valsaceae	Cytospora	Cytospora cf. austromontana JZG-2008	TAGAGGAAGTAAAAGTCGTAACAAGGTCTCCGTTGGTGAACCAGCGGAGGGATCATTGCTGGAACGCGTCGCAAGGCGCACCCAGAAACCCTTTGTGAACTTATACCTACATCGTTGCCTCGGCGTTGGCTGCCTCTCCCCCTGCGGGAGGGGGCCCTTCTCTAGCACACTTCTGTGTGTGAAAGGAGGACAGCAGGCCCGCCGGTGGCCCATTAAACTCTTGTTTTTAAGTGTAACTTCTGAGTAAAGCTTCTAAATGAATCAAAACTTTCAACAACGGATCTCTTGGTTCTGGCATCGATGAAGAACGCAGCGAAATGCGATAAGTAATGTGAATTGCAGAATTCAGTGAATCATCGAATCTTTGAACGCACATTGCGCCCTCTGGTATTCCAGAGG…
M13007	Rio Tinto	Spain	Huelva	Eukaryota	Ascomycota	Dothideomycetes	Mycosphaerellales	Teratosphaeriaceae	Acidiella	Acidiella bohemica	TAGAGGAAGTAAAAGTCGTAACAAGGTCTCCGTAGGTGAACCTGCGGAGGGATCATTACCGAGTGAAGGGCCTCCGGGTCCGACCTCCAACCCTTCTGTTATCTGACCTCTGTTGCCTCGGGGGCGACCCGGCCCTCGCGCCGGGGCCCCCCGTGGACCACCCTTTGAAACCCTTGCATCTTTGCGTCTGAGTATGATTTTGAATCAATCAAAACTTTCAACAACGGATCTCTTGGTTCCAGCATCGATGAAGAACGCAGCGAAATGCGATAAGTAATGTGAATTGCAGAATTCAGTGAATCATCGAATCTTTGAACGCACATTGCGCCCCTCGGTATTCCGGGGGGCATGCCTGTTCGAGCGTCATTAACACCACTCAAGCCTCGTCTTGGTATTGGG…
M13008	Rio Tinto	Spain	Huelva	Eukaryota	Ascomycota	Eurotiomycetes	Eurotiales	Aspergillaceae	Penicillium	Penicillium sp.	TAGAGGAAGTAAAAGTCGTAACAAGGTTTCCGTAGGTGAACCTGCGGAAGGATCATTACTGAGTGAGGGCCCTCTGGGTCCAACCTCCCACCCGTGTTTATTGTACCTTGTTGCTTCGGTGCGCCCGCCTCACGGCCGCCGGGGGGCTTCTGCCCCCGGGTCCGCGCGCACCGGAGACACTATTGAACTCTGTCTGAAGATTGCAGTCTGAGCATAAACTAAATAAGTTAAAACTTTCAACAACGGATCTCTTGGTTCCGGCATCGATGAAGAACGCAGCGAAATGCGATAACTAATGTGAATTGCAGAATTCAGTGAATCATCGAGTCTTTGAACGCACATTGCGCCCCCTGGTATTCCGGGGGGCATGCCTGTCCGAGCGTCATTGCTGCCCTCAAG…
M13009	Rio Tinto	Spain	Huelva	Eukaryota	Ascomycota	Sordariomycetes	Hypocreales	Hypocreaceae	Trichoderma	Trichoderma asperellum	GGATCATTACCGAGTTTACAACTCCCAAACCCAATGTGAACGTTACCAAACTGTTGCCTCGGCGGGGTCACGCCCCGGGTGCGTCGCAGCCCCGGAACCAGGCGCCCGCCGGAGGAACCAACCAAACTCTTTCTGTAGTCCCCTCGCGGACGTATTTCTTACAGCTCTGAGCAAAAATTCAAAATGAATCAAAACTTTCAACAACGGATCTCTTGGTTCTGGCATCGATGAAGAACGCAGCGAAATGCGATAAGTAATGTGAATTGCAGAATTCAGTGAATCATCGAATCTTTGAACGCACATTGCGCCCGCCAGTATTCTGGCGGGCATGCCTGTCCGAGCGTCATTTCAACCCTCGAACCCCTCCGGGGGATCGGCGTTGGGGATCGGGACCCCTCA…
M13010	Rio Tinto	Spain	Huelva	Eukaryota	Ascomycota	Sordariomycetes	Hypocreales	Hypocreaceae	Trichoderma	Trichoderma asperellum	TAGAGGAAGTAAAAGTCGTAACAAGGTCTCCGTTGGTGAACCAGCGGAGGGATCATTACCGAGTTTACAACTCCCAAACCCAATGTGAACGTTACCAAACTGTTGCCTCGGCGGGGTCACGCCCCGGGTGCGTCGCAGCCCCGGAACCAGGCGCCCGCCGGAGGAACCAACCAAACTCTTTCTGTAGTCCCCTCGCGGACGTATTTCTTACAGCTCTGAGCAAAAATTCAAAATGAATCAAAACTTTCAACAACGGATCTCTTGGTTCTGGCATCGATGAAGAACGCAGCGAAATGCGATAAGTAATGTGAATTGCAGAATTCAGTGAATCATCGAATCTTTGAACGCACATTGCGCCCGCCAGTATTCTGGCGGGCATGCCTGTCCGAGCGTCATTTC…
M14001	Rio Tinto	Spain	Huelva	Eukaryota	Ascomycota	Eurotiomycetes	Eurotiales	Trichocomaceae	Talaromyces	Talaromyces sp. CMV-2021a	TAGAGGAAGTAAAAGTCGTAACAAGGTTTCCGTAGGTGAACCTGCGGAAGGATCATTACCGAGTCCGGGCTCTCCGCGAGCCCTCACTCCCACCCGTGTCTACCGTTACCGCGTTGCTTTGGCGGGCCCACTGGAGCCTGTCGGCCTGGTCGCCGGGGGGCTGTTGCCCCCGGGCCCGCGCCCGCCGAAGCGCCCCTGAACCCTGCGTGAATAGTGAGTCTGAGTCCTGATTGAATCGTTAAAACTTTCAACAACGGATCTCTTGGTTCCGGCATCGATGAAGAACGCAGCGAAATGCGATAAGTAATGTGAATTGCAGAATTCCGTGAATCATCGAATCTTTGAACGCACATTGCGCCCTCTGGCATTCCGGAGGGCATGCCTGTCCGAGCGTCATTT…
M14002	Rio Tinto	Spain	Huelva	Eukaryota	Ascomycota	Dothideomycetes	Mycosphaerellales	Teratosphaeriaceae	Fodinomyces	Fodinomyces uranophilus	GGATCATTACCGAGTGAAGGGCCTCCGGGTCCGACCTCCAACCCTTCTGTTATCTGACCTCTGTTGCCTCGGGGGCGACCCGGCCCTCGCGCCGGGGCCCCCCGTGGACCACCCTTGGAAACTCTTGCATCTTTGCGTCTGAGTATGATTTTGAATCAATCAAAACTTTCAACAACGGATCTCTTGGTTCCAGCATCGATGAAGAACGCAGCGAAATGCGATAAGTAATGTGAATTGCAGAATTCAGTGAATCATCGAATCTTTGAACGCACATTGCGCCCCTCGGTATTCCGGGGGGCATGCCTGTTCGAGCGTCATTAACACCACTCAAGCCTCGTCTTGGTATTGGGCGCCCGCGGGGTCACACCCGCGCGCCTCAACGTCTCCGGCCGAGCCGTC…
M14003	Rio Tinto	Spain	Huelva	Eukaryota	Ascomycota	Dothideomycetes	Mycosphaerellales	Teratosphaeriaceae	Acidiella	Acidiella bohemica	TAGAGGAAGTAAAAGTCGTAACAAGGTCTCCGTAGGTGAACCTGCGGAGGGATCATTACCGAGTGAAGGGCCTCCGGGTCCGACCTCCAACCCTTCTGTTATCTGACCTCTGTTGCCTCGGGGGCGACCCGGCCCTCGCGCCGGGGCCCCCCGTGGACCACCCTTTGAAACTCTTGCATCTTTGCGTCTGAGTATGATTTTGAATCAATCAAAACTTTCAACAACGGATCTCTTGGTTCCAGCATCGATGAAGAACGCAGCGAAATGCGATAAGTAATGTGAATTGCAGAATTCAGTGAATCATCGAATCTTTGAACGCACATTGCGCCCCTCGGTATTCCGGGGGGCATGCCTGTTCGAGCGTCATTAACACCACTCAAGCCTCGTCTTGGTATTGGG…
M14006	Rio Tinto	Spain	Huelva	Eukaryota	Ascomycota	Eurotiomycetes	Eurotiales	Aspergillaceae	Penicillium	Penicillium simplicissimum	TCAATGAGTCCTTCCGCAGTGTACACTTATTGAAGCCTTTGCAGCCCCGCAAGGGGTAGGCCCGGCACGACTCTAAACCAGCCCGGGCCGCCATGCAAGTCGGCGCCTGCGCCCCCTCCCGGGGGGGCGGCCGCCGGCGACACTCTCGAACTGACGGGGACACCCTAAAGCCAATCGCACCAACCCGCGGCGGGAAACCGCCCGGGGGCCCGTGGTAACGACACGGGGGATGGTAACAGACGATTTGGATACCGCCTGCGCCCCGGCGCGGGCGACCATGGGCAATCCGCAGCGAAGCCCCTAAGTCCCCCCGGGGGATATGGGGAACGTCCACAGACTAAGTGGAAGTGGGTGGGACGCGCGCCGCCGTCCCGCTTAAGATATAGTCGGGCCCCCCGG…
M14007	Rio Tinto	Spain	Huelva	Eukaryota	Ascomycota	Eurotiomycetes	Eurotiales	Aspergillaceae	Penicillium	Penicillium simplicissimum	TCAATGAGTCCTTCCGCAGTGTACACTTATTGAAGCCTTTGCAGCCCCGCAAGGGGTAGGCCCGGCACGACTCTAAACCAGCCCGGGCCGCCATGCAAGTCGGCGCCTGCGCCCCCTCCCGGGGGGCGGCCGCCGGCGACACTCTCGAACTGACGGGGACACCCTAAAGCCAATCGCACCAACCCGCGGCGGGAAACCGCCCGGGGGCCCGTGGTAACGACACGGGGGATGGTAACAGACGATTTGGATACCGCCTGCGCCCCGGCGCGGGCGACCATGGGCAATCCGCAGCGAAGCCCCTAAGTCCCCCCCGGGGGATATGGGGAACGTCCACAGACTAAGTGGAAGTGGGTGGGACGCGCGCCGCCGTTCCGCTTAAGATATAGTCGGGCCCCCCGG…
M14009	Rio Tinto	Spain	Huelva	Eukaryota	Ascomycota	Eurotiomycetes	Eurotiales	Aspergillaceae	Penicillium	Penicillium rubens	TAGAGGAAGTAAAAGTCGTAACAAGGTTTCCGTAGGTGAACCTGCGGAAGGATCATTACCGAGTGAGGGCCCTCTGGGTCCAACCTCCCACCCGTGTTTATTTTACCTTGTTGCTTCGGCGGGCCCGCCTTAACTGGCCGCCGGGGGGCTTACGCCCCCGGGCCCGCGCCCGCCGAAGACACCCTCGAACTCTGTCTGAAGATTGTAGTCTGAGTGAAAATATAAATTATTTAAAACTTTCAACAACGGATCTCTTGGTTCCGGCATCGATGAAGAACGCAGCGAAATGCGATACGTAATGTGAATTGCAAATTCAGTGAATCATCGAGTCTTTGAACGCACATTGCGCCCCCTGGTATTCCGGGGGGCATGCCTGTCCGAGCGTCATTTCTGCCCTCA…
M14010	Rio Tinto	Spain	Huelva	Eukaryota	Ascomycota	Eurotiomycetes	Eurotiales	Aspergillaceae	Penicillium	Penicillium sp. 4 MK-2015	TAGAGGAAGTAAAAGTCGTAACAAGGTTTCCGTAGGTGAACCTGCGGAAGGATCATTACTGAGTGCCGGTCCCGCGTGGACCGAACCTCCCACCCTTGTCTCTTGTACACCCTGTTGCTTTGGCGGGCCCACTGGGCTCTCCCGGTCGCCGAGGAGCCCCTGTGCCCCTGGGCCCGTGCCCGCCAGAGCGCCCTTGAACCCTCATGAAGATGGACTGTCTGAGCATGATTGATAATAATCAAAACTTTCAACAATGGATCTCTTGGTTCCGGCATCGATGAAGAACGCAGCGAAATGCGATAAGTAATGTGAATTGCAGAATTCCGTGAATCATCGAATCTTTGAACGCACATTGCGCCCCCTGGCATTCCGGGGGGCATGCCTGTCCGAGCGTCATTT…
M14012	Rio Tinto	Spain	Huelva	Eukaryota	Ascomycota	Dothideomycetes	Mycosphaerellales	Teratosphaeriaceae	Fodinomyces	Fodinomyces uranophilus	AGAGGAAGTAAAAGTCGTAACAAGGTCTCCGTAGGTGAACCTGCGGAGGGATCATTACCGAGTGAAGGGCCTCCGGGTCCGACCTCCAACCCTTCTGTTATCTGACCTCTGTTGCCTCGGGGGCGACCCGGCCCTCGCGCCGGGGCCCCCCGTGGACCACCCTTGGAAACTCTTGCATCTTTGCGTCTGAGTATGATTTTGAATCAATCAAAACTTTCAACAACGGATCTCTTGGTTCCAGCATCGATGAAGAACGCAGCGAAATGCGATAAGTAATGTGAATTGCAGAATTCAGTGAATCATCGAATCTTTGAACGCACATTGCGCCCCTCGGTATTCCGGGGGGCATGCCTGTTCGAGCGTCATTAACACCACTCAAGCCTCGTCTTGGTATTGGGC…
M14013	Rio Tinto	Spain	Huelva	Eukaryota	Ascomycota	Dothideomycetes	Mycosphaerellales	Teratosphaeriaceae	Acidiella	Acidiella bohemica	TAGAGGAAGTAAAAGTCGTAACAAGGTCTCCGTAGGTGAACCTGCGGAGGGATCATTACCGAGTGAAGGGCCTCCGGGTCCGACCTCCAACCCTTCTGTTATCTGACCTCTGTTGCCTCGGGGGCGACCCGGCCCTCGCGCCGGGGCCCCCCGTGGACCACCCTTTGAAACTCTTGCATCTTTGCGTCTGAGTATGATTTTGAATCAATCAAAACTTTCAACAACGGATCTCTTGGTTCCAGCATCGATGAAGAACGCAGCGAAATGCGATAAGTAATGTGAATTGCAGAATTCAGTGAATCATCGAATCTTTGAACGCACATTGCGCCCCTCGGTATTCCGGGGGGCATGCCTGTTCGAGCGTCATTAACACCACTCAAGCCTCGTCTTGGTATTGGG…
M14020	Rio Tinto	Spain	Huelva	Eukaryota	Ascomycota	Eurotiomycetes	Eurotiales	Aspergillaceae	Penicillium	Penicillium sp.	TAGAGGAAGTAAAAGTCGTAACAAGGTTTCCGTAGGTGAACCTGCGGAAGGATCATTACTGAGTGAGGGCCCTCTGGGTCCAACCTCCCACCCGTGTTTATTGTACCTTGTTGCTTCGGTGCGCCCGCCTCACGGCCGCCGGGGGGCTTCTGCCCCCGGGTCCGCGCGCACCGGAGACACCATTGAACTCTGTCTGAAGATTGCAGTCTGAGCATAAACTAAATAAGTTAAAACTTTCAACAACGGATCTCTTGGTTCCGGCATCGATGAAGAACGCAGCGAAATGCGATAACTAATGTGAATTGCAGAATTCAGTGAATCATCGAGTCTTTGAACGCACATTGCGCCCCCTGGTATTCCGGGGGGCATGCCTGTCCGAGCGTCATTGCTGCCCTCAAG…
M15001	Rio Tinto	Spain	Huelva	Eukaryota	Ascomycota	Sordariomycetes	Hypocreales	Ophiocordycipitaceae	Purpureocillium	Purpureocillium lilacinum	TAGAGGAAGTAAAAGTCGTAACAAGGTCTCCGTTGGTGAACCAGCGGAGGGATCATTACCGAGTTATACAACTCCCAAACCCACTGTGAACCTTACCTCAGTTGCCTCGGCGGGAACGCCCCGGCCGCCTGCCCCCGCGCCGGCGCCGGACCCAGGCGCCCGCCGCAGGGACCCCAAACTCTCTTGCATTACGCCCAGCGGGCGGAATTTCTTCTCTGAGTTGCACAAGCAAAAACAAATGAATCAAAACTTTCAACAACGGATCTCTTGGTTCTGGCATCGATGAAGAACGCAGCGAAATGCGATAAGTAATGTGAATTGCAGAATTCAGTGAATCATCGAATCTTTGAACGCACATTGCGCCCGCCAGCATTCTGGCGGGCATGCCTGTTCGAGCGT…
M15002	Rio Tinto	Spain	Huelva	Eukaryota	Ascomycota	Sordariomycetes	Hypocreales	Cordycipitaceae	Leptobacillium	Verticillium leptobactrum	TAGAGGAAGTAAAAGTCGTAACAAGGTCTCCGTTGGTGAACCAGCGGAGGGATCATTATCGAGTTATTCAACTCCCAAACCCTATGTGAACTTACCACTTGTTGCTTCGGCGCGCGCTTCGGCGCCGCCGAGGACACTTAAACTCTTTGTTTTTATAAGCATTTCTGAGTGGCCGAAAGGCAAAAATACAAATGAATCAAAACTTTCAACAACGGATCTCTTGGTTCTGGCATCGATGAAGAACGCAGCGAAATGCGATAAGTAATGTGAATTGCAGAATTCAGTGAATCATCGAATCTTTGAACGCACATTGCGCCCGCCAGCATTCTGGCGGGCATGCCTGTTCGAGCGTCATTTCAACCCTCGAGCCCGACTCTTTTGAGGACGGCTCGGCGTTGG…
M15007	Rio Tinto	Spain	Huelva	Eukaryota	Ascomycota	Dothideomycetes	Mycosphaerellales	Teratosphaeriaceae	Acidiella	Acidiella bohemica	GAGGGATCATTACCGAGTGAAGGGCCTCCGGGTCCGACCTCCAACCCTTCTGTTATCTGACCTCTGTTGCCTCGGGGGCGACCCGGCCCTCGCGCCGGGGCCCCCCGTGGACCACCCTTTGAAACTCTTGCATCTTTGCGTCTGAGTATGATTTTGAATCAATCAAAACTTTCAACAACGGATCTCTTGGTTCCAGCATCGATGAAGAACGCAGCGAAATGCGATAAGTAATGTGAATTGCAGAATTCAGTGAATCATCGAATCTTTGAACGCACATTGCGCCCCTCGGTATTCCGGGGGGCATGCCTGTTCGAGCGTCATTAACACCACTCAAGCCTCGTCTTGGTATTGGGCGCCCGCGGGGTCACACCCGCGCGCCTCAACGTCTCCGGCCGAGCC…
M15008	Rio Tinto	Spain	Huelva	Eukaryota	Ascomycota	Leotiomycetes	Helotiales	Discinellaceae	Gyoerffyella	Gyoerffyella sp.	CCTGCGGAAGGATCATTACAGAGTTCATGCCCTCACGGGTAGATCTCCCACCCTTGAATACTATACCTTTGTTGCTTTGGCAGGACGTGGAAACACCACCGGCTCTAGCCTGTGCGTGCCTGCCAGAGGAAACCAAACTCTGTTTTTTAGTGATGTCTGAGTACTATATAATAGTTAAAACTTTCAACAACGGATCTCTTGGTTCTGGCATCGATGAAGAACGCAGCGAAATGCGATAAGTAATGTGAATTGCAGAATTCAGTGAATCATCGAATCTTTGAACGCACATTGCGCCCTGTGGTATTCCGCAGGGCATGCCTGTTCGAGCGTCATTTAAACCAATCAAGCCCCGGCTTGGTCTTGGGGTATACGGTTCGCCGTAGCTCCTAAAATCAGTGG…
M15011	Rio Tinto	Spain	Huelva	Eukaryota	Ascomycota	Eurotiomycetes	Eurotiales	Aspergillaceae	unknown	Aspergillaceae sp.	ACCTGCGGAAGGATCATTACCGAGTGCGGGCCCTCTGGGTCCAACCTCCCACCCGTGTCTACCGTACCATGTTGCTTCGGCGGGCCCGCCGTCAGGCCGCCGGGGGGCGATCGCCCCCGGGCCCGCGCCCGCCGAAGACCTGTGAACTCTCTGTCTGAAGGTTGCAGTCTGAGTATGATTACCAAATCGTTAAAACTTTCAACAACGGATCTCTTGGTTCCGGCATCGATGAAGAACGCAGCGAAATGCGATAAGTAATGTGAATTGCAGAATTCAGTGAATCATCGAGTCTTTGAACGCACATTGCGCCCCCTGGTATTCCGGGGGGCATGCCTGTCCGAGCGTCATTGCTGCCCTCCAGCCCGGCTGGTGTGTTGGGCCGCCGTCCCGTCTCCCTCC…
M15012	Rio Tinto	Spain	Huelva	Eukaryota	Ascomycota	Sordariomycetes	Sordariales	Chaetomiaceae	Arcopilus	Arcopilus aureus	TAGAGGAAGTAAAAGTCGTAACAAGGTCTCCGTTGGTGAACCAGCGGAGGGATCATTACAGAGTTGCAAAACTCCCTAAACCATTGTGGACGCTACCTTTTAACGTTGCTTCGGCGGGCGGCCCGCTCCCCTGGAAAGCCCCTGTGGCCGCCCGGGGCTGCGAGCCCCCCGGCCCCCCCTCGCGGGGGCGCCCGCCGGAGGATACCCAACTCTTGATTATTTTAGGCCTCTCTGAGTCTTCTGTACTGAATAAGTCAAAACTTTCAACAACGGATCTCTTGGTTCTGGCATCGATGAAGAACGCAGCGAAATGCGATAAGTAATGTGAATTGCAGAATTCAGTGAATCATCGAATCTTTGAACGCACATTGCGCCCGCCAGTATTCTGGCGGGCATGCC…
M15013	Rio Tinto	Spain	Huelva	Eukaryota	Ascomycota	Eurotiomycetes	Eurotiales	Aspergillaceae	Penicillium	Penicillium griseum	TAGAGGAAGTAAAAGTCGTAACAAGGTTTCCGTAGGTGAACCTGCGGAAGGATCATTACTGAGTGCGGGCCCTCTGGGTCCAACCTCCCACCCGTGTTTATCGTACCTTGTTGCTTCGGCGGGCCCGCCATCACGGCCGCCGGGGGGCATCCGCCCCCGGGCCCGCGCCCGCCGAAGACACCATTGAACGCTGTCTGAAGATTGCAGTCTGAGCGAAAAGCAAAATTAGTTAAAACTTTCAACAACGGATCTCTTGGTTCCGGCATCGATGAAGAACGCAGCGAAATGCGATAAGTAATGTGAATTGCAGAATTCAGTGAATCATCGAGTCTTTGAACGCACATTGCGCCCCCTGGTATTCCGGGGGGCATGCCTGTCCGAGCGTCATTGCTGCCCTCA…
M15014	Rio Tinto	Spain	Huelva	Eukaryota	Ascomycota	Sordariomycetes	unknown	Amplistromataceae	Acidothrix	Acidothrix acidophila	TAGAGGAAGTAAAAGTCGTAACAAGGTCTCCGTTGGTGAACCAGCGGAGGGATCATTACTGAGTACTAGGGGGCAACCCCGAACCTCCAAACCAAACCGCGTACCTAGCCGGATCAACCTTTACTGCCTCGGCGGCGGCCCCAGGGGGGGCCTGTGCCCGCCGCGGACCCCGCCACCACAGCGTGGCGGGCGGCCGCGGGGGGTGCCGCCGGCGGCCAACCTCAAACCCTAATACGTTGAAGAATTCAGTGTCAAAAAACAAGAAACCTATTACAACCTGCAACAATGGATCTCTTGGTTCCGGCATCGATGAAGAACGCAGCGAAATGCGATACGTAATGTGAATTGCAGATCTCCAGTGAATCATCGAATCTTTGAACGCACATAGCGCCCGCCAGC…
M15015	Rio Tinto	Spain	Huelva	Eukaryota	Ascomycota	Sordariomycetes	Sordariales	Chaetomiaceae	Dichotomopilus	Dichotomopilus indicus	GAGGAAGTAAAAGTCGTAACAAGGTCTCCGTTGGTGAACCAGCGGAGGGATCATTACAGAGTTGCAAAACTCCCAAACCATCGTGAACGTTACCTACATCGTTGCTTCGGCGGGTGGCGGGCTTCGGCCCTGCCCTCGGCCCCTCTCGGGGGCCCGCCGGAGGTACACCAAACTCTTGAATTTACATGGCCTCTCTGAGTCTTCTGTACTGAATAAGTCAAAACTTTCAACAACGGATCTCTTGGTTCTGGCATCGATGAAGAACGCAGCGAAATGCGATAAGTAATGTGAATTGCAGAATTCAGTGAATCATCGAATCTTTGAACGCACATTGCGCCCGCCAGTATTCTGGCGGGCATGCCTGTCCGAGCGTCATTTCAACCATCAAGCCCCCGGCTT…
M15016	Rio Tinto	Spain	Huelva	Eukaryota	Basidiomycota	Agaricomycetes	Agaricales	Strophariaceae	Pholiota	Pholiota gummosa	TCTTGGTCATTTAGAGGAAGTAAAAGTCGTAACAAGGTTTCCGTAGGTGAACCTGCGGAAGGATCATTATTGAATGAACTTGGTATGATTGTTGCTGGTTCTTATAGGACATGTGCACGTGTGCCATCTTTATATCTCCACCTGTGCACACATTGTAGGTCTGGAATAACTCTCTGAGGAAACTCAGTTGTTAGGATTGCTTCTGCAAAGGAGCTTTTCTTGTGTTTCCAGATCTATGTTTTCATATACACCATAAGAATGTAACAGAATGTATTAATGGGTCTTGTACCTATAAACTATATACAACTTTCAGCAACGGATCTCTTGGCTCTCGCATCGATGAAGAACGCAGCGAAATGCGATAAGTAATGTGAATTGCAGAATTCAGTGAATCATCGA…
M15017	Rio Tinto	Spain	Huelva	Eukaryota	Ascomycota	Eurotiomycetes	Chaetothyriales	unknown	unknown	Chaetothyriales sp. AR-2010	TAGAGGAAGTAAAAGTCGTAACAAGGTCTCCGTTGGTGAACCAGCGGAGGGATCATTATAGAGTTCTAAACTCCAAACCTTTGTGAACATATACGTGTTGCTTCGGCGGGTTGGGGGGCCCAGCGCCCACCGTCGCCCGCCGGGGACCCAAACTCTTGCCTTCTAGCGGAATCTTCTGAGTGAAAGCAAATAAAATCAAAACTTTCAGCAACGGATCTCTTGGCTCTAGCATCGATGAAGAACGCAGCGAAATGCGATAAGTAATGTGAATTGCAGAATTCAGTGAATCATCGAATCTTTGAACGCACATTGCGCCCGCCAGCACTCTGGCGGGCATGCCTGTTCGAGCGTCATTTCAACCCTCAGCGCCCCCCCGCGGGCGCTGGCGTTGGGGATTGG…
M15018	Rio Tinto	Spain	Huelva	Eukaryota	Ascomycota	Dothideomycetes	Mycosphaerellales	Teratosphaeriaceae	Acidomyces	Acidomyces acidophilus	CTGCGGAGGGATCATTACCGAGTGAGGGCTCCGGCCCGACCTCCGACCCCAAACCTTCCAACCCCCTCGTACCTGGGGGGTGACCCGGCCGCGCGCCGGGGCCCCCACGGGACCTCTCCAACCCTGTCTTATCGAGCGTCTGAGCGTAAAAGCGAAATCAAACAAAACTTTCAACAACGGATCTCTTGGTTCTGGCATCGATGAAGAACGCAGCGAAATGCGATAAGTAATGTGAATTGCAGAATTCAGTGAATCATCGAATCTTTGAACGCACATTGCGCCCCTTGGTATTCCGGGGGGCATGCCTGTTCGAGCGTCATTACACCACTCCAGCCCGGCTGGGTATTGGGCGCCGCGGCGATCGCCGCGCGCCTCAAACGCCGTCCGGCCCGGCCGTCC…
M15019	Rio Tinto	Spain	Huelva	Eukaryota	Ascomycota	Eurotiomycetes	Eurotiales	unknown	unknown	Eurotiales sp. KO-groupD 2014	CTGCGGAAGGATCATTACCGAGTGAGGGTCCCTCGTGGGCCCATCCTCCCACCCGTGTCTCTAGCTACCGCGTTGCTTCGGCGGGCCCACTGGGCCACCGTGTCCGGTCACCCGGAGGATGCTCCCTCCGGGCCCGTGCCCGCCGGAGAACCCACAAACTCTGTCTGAACCAGTTTGTCTGAGTGCAGATTGTAATCGTCAAAACTTTCAACAACGGATCTCTTGGTTCCGGCATCGATGAAGAACGCAGCGAAATGCGATAAGTAATGTGAATTGCAGAATTCCGTGAATCATCGAATCTTTGAACGCACATTGCGCCCTCTGGCATTCCGGGGGGCATGCCTGTCCGAGCGTCATTTCTGCCCCTCAAGCGCGGCTTGTGTGTTGGGCGTTGTCCCC…
M15021	Rio Tinto	Spain	Huelva	Eukaryota	Ascomycota	Dothideomycetes	Mycosphaerellales	Teratosphaeriaceae	Acidomyces	Acidomyces acidophilus	CTGCGGAGGGATCATTACCGAGTGAGGGCTCCGGCCCGACCTCCGACCCCACACCTTCCAACCCCCTCGTACCTGGGGGGTGACCCGGCCGCGCGCCGGGGCCCCCACGGGACCTCTCCAACCCTGTCTTATCGAGCGTCTGAGCGTAAAAGCGAAATCAAACAAAACTTTCAACAACGGATCTCTTGGTTCTGGCATCGATGAAGAACGCAGCGAAATGCGATAAGTAATGTGAATTGCAGAATTCAGTGAATCATCGAATCTTTGAACGCACATTGCGCCCCTTGGTATTCCGGGGGGCATGCCTGTTCGAGCGTCATTACACCACTCCAGCCCGGCTGGGTATTGGGCGCCGCGGCGATCGCCGCGCGCCTCAAACGCCGTCCGGCCCGGCCGTCC…
M15022	Rio Tinto	Spain	Huelva	Eukaryota	Ascomycota	Sordariomycetes	Sordariales	Chaetomiaceae	Arcopilus	Arcopilus aureus	TCTTGGTCATTTAGAGGAAGTAAAAGTCGTAACAAGGTCTCCGTTGGTGAACCAGCGGAGGGATCATTACAGAGTTGCAAAACTCCCTAAACCATTGTGGACGCTACCTTTTAACGTTGCTTCGGCGGGCGGCCCGCTCCCCTGGAAAGCCCCTGTGGCCGCCCGGGGCTGCGAGCCCCCCGGCCCCCCCTCGCGGGGGCGCCCGCCGGAGGATACCCAACTCTTGATTATTTTAGGCCTCTCTGAGTCTTCTGTACTGAATAAGTCAAAACTTTCAACAACGGATCTCTTGGTTCTGGCATCGATGAAGAACGCAGCGAAATGCGATAAGTAATGTGAATTGCAGAATTCAGTGAATCATCGAATCTTTGAACGCACATTGCGCCCGCCAGTATTCTG…
M15024	Rio Tinto	Spain	Huelva	Eukaryota	Ascomycota	Eurotiomycetes	Eurotiales	Aspergillaceae	Penicillium	Penicillium sp.	TAGAGGAAGTAAAAGTCGTAACAAGGTTTCCGTAGGTGAACCTGCGGAAGGATCATTACTGAGTGAGGGCCCTCTGGGTCCAACCTCCCACCCGTGTTTATTGTACCTTGTTGCTTCGGTGCGCCCGCCTCACGGCCGCCGGGGGGCTTCTGCCCCCGGGTCCGCGCGCACCGGAGACACTATTGAACTCTGTCTGAAGATTGCAGTCTGAGCATAAACTAAATAAGTTAAAACTTTCAACAACGGATCTCTTGGTTCCGGCATCGATGAAGAACGCAGCGAAATGCGATAACTAATGTGAATTGCAGAATTCAGTGAATCATCGAGTCTTTGAACGCACATTGCGCCCCCTGGTATTCCGGGGGGCATGCCTGTCCGAGCGTCATTGCTGCCCTCAAG…
M15025	Rio Tinto	Spain	Huelva	Eukaryota	Ascomycota	Eurotiomycetes	Eurotiales	Trichocomaceae	Talaromyces	Talaromyces sp.	TTAGAGGAAGTAAAAGTCGTAACAAGGTTTCCGTAGGTGAACCTGCGGAAGGATCATTACCGAGTGCGGGCCCTCGCGGCCCAACCTCCCACCCTTGTCTCTCTACACCTGTTGCTTTGGCGGGCCCACCGGGGCCACCTGGTCGCCGGGGGACGCACGTCCCCGGGCCCGCGCCCGCCGAAGCGCTCTGTGAACCCTGATGAAGATGGGCTGTCTGAGTACGATGAAAATTGTCAAAACTTTCAACAATGGATCTCTTGGTTCCGGCATCGATGAAGAACGCAGCGAAATGCGATAAGTAATGTGAATTGCAGAATTCCGTGAATCATCGAATCTTTGAACGCACATTGCGCCCCCTGGCATTCCGGGGGGCATGCCTGTCCGAGCGTCATTTCTGCC…
M15026	Rio Tinto	Spain	Huelva	Eukaryota	Ascomycota	Eurotiomycetes	Eurotiales	Aspergillaceae	Penicillium	Penicillium glaucoroseum	TAGAGGAAGTAAAAGTCGTAACAAGGTTTCCGTAGGTGAACCTGCGGAAGGATCATTACCGAGTGAGGGCCCTCTGGGTCCAACCTCCCACCCGTGTTTATCATACCTAGTTGCTTCGGCGGGCCCGCCGTCATGGCCGCCGGGGGGCACCCGCCCCCGGGCCCGCGCCCGCCGAAGCCCCCCCTGAACGCTGTCTGAAGATTGCTGTCTGAGCGATTAGCTAAATCAGTTAAAACTTTCAACAACGGATCTCTTGGTTCCGGCATCGATGAAGAACGCAGCGAAATGCGATAAGTAATGTGAATTGCAGAATTCAGTGAATCATCGAGTCTTTGAACGCACATTGCGCCCCCTGGTATTCCGGGGGGCATGCCTGTCCGAGCGTCATTGCTGCCCTCA…
M15027	Rio Tinto	Spain	Huelva	Eukaryota	Ascomycota	Dothideomycetes	Mycosphaerellales	Teratosphaeriaceae	Acidiella	Acidiella bohemica	TCTTGGTCCCATTAGAGGAAGTAAAAGTCGTAACAAGGTCTCCGTAGGTGAACCTGCGGAGGGATCATTACCGAGTGAAGGGCCTCCGGGTCCGACCTCCAACCCTTCTGTTATCTGACCTCTGTTGCCTCGGGGGCGACCCGGCCCTCGCGCCGGGGCCCCCCGTGGACCACCCTTTGAAACTCTTGCATCTTTGCGTCTGAGTATGATTTTGAATCAATCAAAACTTTCAACAACGGATCTCTTGGTTCCAGCATCGATGAAGAACGCAGCGAAATGCGATAAGTAATGTGAATTGCAGAATTCAGTGAATCATCGAATCTTTGAACGCACATTGCGCCCCTCGGTATTCCGGGGGGCATGCCTGTTCGAGCGTCATTAACACCACTCAAGCCTCGT…
M15032	Rio Tinto	Spain	Huelva	Eukaryota	Ascomycota	Sordariomycetes	Hypocreales	Ophiocordycipitaceae	Purpureocillium	Purpureocillium lilacinum	TAGAGGAAGTAAAAGTCGTAACAAGGTCTCCGTTGGTGAACCAGCGGAGGGATCATTACCGAGTTATACAACTCCCAAACCCACTGTGAACCTTACCTCAGTTGCCTCGGCGGGAACGCCCCGGCCGCCTGCCCCCGCGCCGGCGCCGGACCCAGGCGCCCGCCGCAGGGACCCCAAACTCTCTTGCATTACGCCCAGCGGGCGGAATTTCTTCTCTGAGTTGCACAAGCAAAAACAAATGAATCAAAACTTTCAACAACGGATCTCTTGGTTCTGGCATCGATGAAGAACGCAGCGAAATGCGATAAGTAATGTGAATTGCAGAATTCAGTGAATCATCGAATCTTTGAACGCACATTGCGCCCGCCAGCATTCTGGCGGGCATGCCTGTTCGAGCGT…
M15038	Rio Tinto	Spain	Huelva	Eukaryota	Ascomycota	Dothideomycetes	Mycosphaerellales	Teratosphaeriaceae	Acidiella	Acidiella bohemica	TAGAGGAAGTAAAAGTCGTAACAAGGTCTCCGTAGGTGAACCTGCGGAGGGATCATTACCGAGTGAAGGGCCTCCGGGTCCGACCTCCAACCCTTCTGTTATCTGACCTCTGTTGCCTCGGGGGCGACCCGGCCCTCGCGCCGGGGCCCCCCGTGGACCACCCTTTGAAACTCTTGCATCTTTGCGTCTGAGTATGATTTTGAATCAATCAAAACTTTCAACGACGGATCTCTTGGTTCCAGCATCGATGAAGAACGCAGCGAAATGCGATAAGTAATGTGAATTGCAGAATTCAGTGAATCATCGAATCTTTGAACGCACATTGCGCCCCTCGGTATTCCGGGGGGCATGCCTGTTCGAGCGTCATTAACACCACTCAAGCCTCGTCTTGGTATTGGG…
M16001	Rio Tinto	Spain	Huelva	Eukaryota	Ascomycota	Eurotiomycetes	Eurotiales	Aspergillaceae	Penicillium	Penicillium simplicissimum	TGAGTCCTTCCGCAGTGTACACTTATTGAAGCCTTTGCAGCCCCGCAAGGGGTAGGCCCGGCACGACTCTAAACCAGCCCGGGCCGCCATGCAAGTCGGCGCCTGCGCCCCCTCCCGGGGGGCGGCCGCCGGCGACACTCTCGAACTGACGGGGACACCCTAAAGCCAATCGCACCAACCCGCGGCGGGAAACCGCCCGGGGGCCCGTGGTAACGACACGGGGGATGGTAACAGACGATTTGGATACCGCCTGCGCCCCGGCGCGGGCGACCATGGGCAATCCGCAGCGAAGCCCCTAAGTCCCCCCCGGGGGATATGGGGAACGTCCACAGACTAAGTGGAAGTGGGTGGGACGCGCGCCGCCGTTCCGCTTAAGATATAGTCGGGCCCCCCGGGAGA…
M16002	Rio Tinto	Spain	Huelva	Eukaryota	Ascomycota	Eurotiomycetes	Eurotiales	Aspergillaceae	Penicillium	Penicillium simplicissimum	AATGAGTCCTTCCGCAGTGTACACTTATTGAAGCCTTTGCAGCCCCGCAAGGGGTAGGCCCGGCACGACTCTAAACCAGCCCGGGCCGCCATGCAAGTCGGCGCCTGCGCCCCCTCCCGGGGGGCGGCCGCCGGCGACACTCTCGAACTGACGGGGACACCCTAAAGCCAATCGCACCAACCCGCGGCGGGAAACCGCCCGGGGGCCCGTGGTAACGACACGGGGGATGGTAACAGACGATTTGGATACCGCCTGCGCCCCGGCGCGGGCGACCATGGGCAATCCGCAGCGAAGCCCCTAAGTCCCCCCCGGGGGATATGGGGAACGTCCACAGACTAAGTGGAAGTGGGTGGGACGCGCGCCGCCGTTCCGCTTAAGATATAGTCGGGCCCCCCGGGA…
M16003	Rio Tinto	Spain	Huelva	Eukaryota	Ascomycota	Eurotiomycetes	Eurotiales	Aspergillaceae	Penicillium	Penicillium simplicissimum	TCAATGAGTCCTTCCGCAGTGTACACTTATTGAAGCCTTTGCAGCCCCGCAAGGGGTAGGCCCGGCACGACTCTAAACCAGCCCGGGCCGCCATGCAAGTCGGCGCCTGCGCCCCCTCCCGGGGGGCGGCCGCCGGCGACACTCTCGAACTGACGGGGACACCCTAAAGCCAATCGCACCAACCCGCGGCGGGAAACCGCCCGGGGGCCCGTGGTAACGACACGGGGGATGGTAACAGACGATTTGGATACCGCCTGCGCCCCGGCGCGGGCGACCATGGGCAATCCGCAGCGAAGCCCCTAAGTCCCCCCCGGGGGATATGGGGAACGTCCACAGACTAAGTGGAAGTGGGTGGGACGCGCGCCGCCGTTCCGCTTAAGATATAGTCGGGCCCCCCGG…
M16005	Rio Tinto	Spain	Huelva	Eukaryota	Ascomycota	Eurotiomycetes	Eurotiales	Aspergillaceae	Penicillium	Penicillium simplicissimum	TCGATGAGTCCTTCCGCAGTGTACACTTATTGAAGCCTTTGCAGCCCCGCAAGGGGTGGGCCCGGCACGACTCTAAACCAGCCCGGGCCGCCATGCAAGTCGGCGCCCCCGCCCCCTCCCGGGGGGCGGCCGCCGGCGACACTCTCGAACTGACGGGGACACCCTAAAGCCAATCGCACCAACCCGCGGCGGGAAACCGCCCGGGGGCCCGTGGTAACGACACGGGGGATGGTAACAGACGATTTGGATACCGCCTGCGCTCCGGCGCGGGCGACCATGGGCAATCCGCAGCGAAGCCCCTAAGTCCCCCCCCCGGGGGATATGGGGAACGTCCACAGACTAAGTGGAAGTGGGTGGGACGCGCGCCGCCGTCCCGCTTAAGATATAGTCGGGCCCCCC…
M16006	Rio Tinto	Spain	Huelva	Eukaryota	Ascomycota	Eurotiomycetes	Eurotiales	Aspergillaceae	Penicillium	Penicillium simplicissimum	TCGATGAGTCCTTCCGCAGTGTACACTTATTGAAGCCTTTGCAGCCCCGCAAGGGGTGGGCCCGGCACGACTCTAAACCAGCCCGGGCCGCCATGCAAGTCGGCGCCCCCGCCCCCTCCCGGGGGGGGCGGCCGCCGGCGACACTCTCGAACTGACGGGGACACCCTAAAGCCAATCGCACCAACCCGCGGCGGGAAACCGCCCGGGGGCCCGTGGTAACGACACGGGGGATGGTAACAGACGATTTGGATACCGCCTGCGCTCCGGCGCGGGCGACCATGGGCAATCCGCAGCGAAGCCCCTAAGTCCCCCCCGGGGGATATGGGGAACGTCCACAGACTAAGTGGAAGTGGGTGGGACGCGCGCCGCCGTCCCGCTTAAGATATAGTCGGGCCCCCC…
M16017	Rio Tinto	Spain	Huelva	Eukaryota	Ascomycota	Eurotiomycetes	Eurotiales	Aspergillaceae	Penicillium	Penicillium simplicissimum	ACTCGATGAGTCCTTCCGCAGTGTACACTTATTGAAGCCTTTGCAGCCCCGCAAGGGGTGGGCCCGGCACGACTCTAAACCAGCCCGGGCCGCCATGCAAGTCGGCGCCCCCGCCCCCTCCCGGGGGGGGGCGGCCGCCGGCGACACTCTCGAACTGACGGGGACACCCTAAAGCCAATCGCACCAACCCGCGGCGGGAAACCGCCCGGGGGCCCGTGGTAACGACACGGGGGATGGTAACAGACGATTTGGATACCGCCTGCGCTCCGGCGCGGGCGACCATGGGCAATCCGCAGCGAAGCCCCTAAGTCCCCCCCGGGGGATATGGGGAACGTCCACAGACTAAGTGGAAGTGGGTGGGACGCGCGCCGCCGTCCCGCTTAAGATATAGTCGGGCCC…
M16034	Rio Tinto	Spain	Huelva	Eukaryota	Ascomycota	Dothideomycetes	Pleosporales	unknown	unknown	Pleosporales sp.	TAGAGGAAGTAAAAGTCGTAACAAGGTCTCCGTTGGTGAACCAGCGGAGGGATCATTACAAGAGGCGCCGAAAGGCCGCTTTAACACCCTAGCGAACCCATCCGTCAGCGTTGCTTCGGCGGGAGACGCCCCGGTCCCCGGGGCGGCGAGGCGTGCCCACCTCCCCGGAGGCGCGGCCGCCGCCCGCCGGAGGTACGAAACTCTTCTGAAACCTGTGGAACCTCTGAGTAAGCAAGAAAATAAGTCAAAACTTTCAACAACGGATCTCTTGGTTCTGGCATCGATGAAGAACGCAGCGAAATGCGATAAGTAATGTGAATTGCAGAATTCAGTGAATCATCGAATCTTTGAACGCACATTGCGCCCGCTAGTACTCTGGCGGGCATGCCTGTTCGAGCG…
M16035	Rio Tinto	Spain	Huelva	Eukaryota	Ascomycota	Eurotiomycetes	Eurotiales	Aspergillaceae	Penicillium	Penicillium simplicissimum	CTCGATGAGTCCTTCCGCAGTGTACACTTATTGAAGCCTTTGCAGCCCCGCAAGGGGTGGGCCCGGCACGACTCTAAACCAGCCCGGGCCGCCATGCAAGTCGGCGCCCCCGCCCCCTCCCGGGGGGGGCGGCCGCCGGCGACACTCTCGAACTGACGGGGACACCCTAAAGCCAATCGCACCAACCCGCGGCGGGAAACCGCCCGGGGGCCCGTGGTAACGACACGGGGGATGGTAACAGACGATTTGGATACCGCCTGCGCTCCGGCGCGGGCGACCATGGGCAATCCGCAGCGAAGCCCCTAAGTCCCCCCCGGGGGATATGGGGAACGTCCACAGACTAAGTGGAAGTGGGTGGGACGCGCGCCGCCGTCCCGCTTAAGATATAGTCGGGCCCCC…
M16036	Rio Tinto	Spain	Huelva	Eukaryota	Ascomycota	Eurotiomycetes	Eurotiales	Aspergillaceae	Penicillium	Penicillium ochrochloron	TAGAGGAAGTAAAAGTCGTAACAAGGTTTCCGTAGGTGAACCTGCGGAAGGATCATTACCGAGTGAGGGCCCTCTGGGTCCAACCTCCCACCCGTGTTTATCGTACCTTGTTGCTTCGGCGGGCCCGCCTCACGGCCGCCGGGGGGCACCCGCCCCCGGGCCCGCGCCCGCCGAAGACACCATTGAACTCTGTCTGAAGATTGCAGTCTGAGCGATTAGCTAAATCAGTTAAAACTTTCAACAACGGATCTCTTGGTTCCGGCATCGATGAAGAACGCAGCGAAATGCGATACGTAATGTGAATTGCAGAATTCAGTGAATCATCGAGTCTTTGAACGCACATTGCGCCCCCTGGTATTCCGGGGGGCATGCCTGTCCGAGCGTCATTGCTGCCCTCAA…
M16040	Rio Tinto	Spain	Huelva	Eukaryota	Ascomycota	Eurotiomycetes	Eurotiales	Trichocomaceae	Talaromyces	Talaromyces flavus	TAGAGGAAGTAAAAGTCGTAACAAGGTTTCCGTAGGTGAACCTGCGGAAGGATCATTACCGAGTGCGGGCCCTCGCGGCCCAACCTCCCACCCTTGTCTCTCTACCCCTGTTGCTTTGGCGGGCCCACCGGGGCCACCTGGTCGCCGGGGGACGCACGTCCCCGGGCCCGCGCCCGCCGAAGCGCTCTGTGAACCCTGATGAAGATGGGCTGTCTGAGTACGATGAAAATTGTCAAAACTTTCAACAATGGATCTCTTGGTTCCGGCATCGATGAAGAACGCAGCGAAATGCGATAAGTAATGTGAATTGCAGAATTCCGTGAATCATCGAATCTTTGAACGCACATTGCGCCCCCTGGCATTCCGGGGGGCATGCCTGTCCGAGCGTCATTTCTGCCC…
M16043	Rio Tinto	Spain	Huelva	Eukaryota	Ascomycota	Eurotiomycetes	Eurotiales	Trichocomaceae	Talaromyces	Talaromyces sp. CMV-2019d	AGAGGAAGTAAAAGTCGTAACAAGGTTTCCGTAGGTGAACCTGCGGAAGGATCATTACCGAGTGCGGGCCCTCGCGGCCCAACCTCCCACCCTTGTCTCTATACACCTGTTGCTTTGGCGGGCCCACCGGGGCCACCCGGTCGCCGGGGGACGCACGTCCCCGGGCCCGCGCCCGCCGAAGCGCTCTGTGAACCCTGATGAAGATGGGCTGTCTGAGTACCATGAAAATTGTCAAAACTTTCAACAATGGATCTCTTGGTTCCGGCATCGATGAAGAACGCAGCGAAATGCGATAAGTAATGTGAATTGCAGAATTCCGTGAATCATCGAATCTTTGAACGCACATTGCGCCCCCTGGCATTCCGGGGGGCATGCCTGTCCGAGCGTCATTTCTGCCCT…
M16044	Rio Tinto	Spain	Huelva	Eukaryota	Ascomycota	Eurotiomycetes	Eurotiales	Aspergillaceae	Penicillium	Penicillium janthinellum	TCTTGGTCAATTAGAGGAAGTAAAAGTCGTAACAAGGTTTCCGTAGGTGAACCTGCGGAAGGATCATTACCGAGTGAGGGCCCTCTGGGTCCAACCTCCCACCCGTGTTTATCATACCTAGTTGCTTCGGCGGGCCCGCCGTCAGGCCGCCGGGGGGCATCCGCCCCCGGGCCCGCGCCCGCCGAAGCCCCCCCTGAACGCTGTCTGAAGATTGCAGTCTGAGCGATTAGCTAAATCAGTTAAAACTTTCAACAACGGATCTCTTGGTTCCGGCATCGATGAAGAACGCAGCGAAATGCGATAAGTAATGTGAATTGCAGAATTCAGTGAATCATCGAGTCTTTGAACGCACATTGCGCCCCCTGGTATTCCGGGGGGCATGCCTGTCCGAGCGTCATT…
M16048	Rio Tinto	Spain	Huelva	Eukaryota	Ascomycota	Eurotiomycetes	Eurotiales	Aspergillaceae	Penicillium	Penicillium simplicissimum	GACTCGATGAGTCCTTCCGCAGTGTACACTTATTGAAGCCTTTGCAGCCCCGCAAGGGGTGGGCCCGGCACGACTCTAAACCAGCCCGGGCCGCCATGCAAGTCGGCGCCCCCGCCCCCTCCCGGGGGGGGGCGGCCGCCGGCGACACTCTCGAACTGACGGGGACACCCTAAAGCCAATCGCACCAACCCGCGGCGGGAAACCGCCCGGGGGCCCGTGGTAACGACACGGGGGATGGTAACAGACGATTTGGATACCGCCTGCGCTCCGGCGCGGGCGACCATGGGCAATCCGCAGCGAAGCCCCTAAGTCCCCCCCGGGGGATATGGGGAACGTCCACAGACTAAGTGGAAGTGGGTGGGACGCGCGCCGCCGTCCCGCTTAAGATATAGTCGGGCC…
M16049	Rio Tinto	Spain	Huelva	Eukaryota	Ascomycota	Sordariomycetes	Hypocreales	Hypocreaceae	Trichoderma	Trichoderma asperellum	AGAGGAAGTAAAAGTCGTAACAAGGTCTCCGTTGGTGAACCAGCGGAGGGATCATTACCGAGTTTACAACTCCCAAACCCAATGTGAACGTTACCAAACTGTTGCCTCGGCGGGATCTCTGCCCCGGGTGCGTCGCAGCCCCGGACCAAGGCGCCCGCCGGAGGACCAACCTAAAACTCTTATTGTATACCCCCTCGCGGGTTTTTTTATAATCTGAGCCTTTCTCGGCGCCTCTCGTAGGCGTTTCGAAAATGAATCAAAACTTTCAACAACGGATCTCTTGGTTCTGGCATCGATGAAGAACGCAGCGAAATGCGATAAGTAATGTGAATTGCAGAATTCAGTGAATCATCGAATCTTTGAACGCACATTGCGCCCGCCAGTATTCTGGCGGGCATG…
M18001	Rio Tinto	Spain	Huelva	Eukaryota	Ascomycota	Dothideomycetes	Mycosphaerellales	Teratosphaeriaceae	Acidiella	Acidiella bohemica	TAGAGGAAGTAAAAGTCGTAACAAGGTCTCCGTAGGTGAACCTGCGGAGGGATCATTACCGAGTGAAGGGCCTCCGGGTCCGACCTCCAACCCTTCTGTTATCTGACCTCTGTTGCCTCGGGGGCGACCCGGCCCTCGCGCCGGGGCCCCCCGTGGACCACCCTTTGAAACTCTTGCATCTTTGCGTCTGAGTATGATTTTGAATCAATCAAAACTTTCAACAACGGATCTCTTGGTTCCAGCATCGATGAAGAACGCAGCGAAATGCGATAAGTAATGTGAATTGCAGAATTCAGTGAATCATCGAATCTTTGAACGCACATTGCGCCCCTCGGTATTCCGGGGGGCATGCCTGTTCGAGCGTCATTAACACCACTCAAGCCTCGTCTTGGTATTGGG…
M18002	Rio Tinto	Spain	Huelva	Eukaryota	Ascomycota	Eurotiomycetes	Eurotiales	Trichocomaceae	Talaromyces	Talaromyces borbonicus	TAGAGGAAGTAAAAGTCGTAACAAGGTTTCCGTAGGTGAACCTGCGGAAGGATCATTACCGAGTGCGAGCCTTCGGGCTCAACCTCCCACCCGTGTCGTTATGAATACCTGTTGCTTTGGCGGGCCCACCGGGGCTGCCTGGTCGCCGGGGGACGCCTGTCCCCGGGCCCGCGCCCGCCGAAGCACCCCCTGAACTCTGAAGAAGATAGGGCTGTCTGAGTACCTAGAAAATAGTCAAAACTTTCAACAATGGATCTCTTGGTTCCGGCATCGATGAAGAACGCAGCGAAATGCGATAAGTAATGTGAATTGCAGAATTCCGTGAATCATCGAATCTTTGAACGCACATTGCGCCCCCTGGCATTCCGGGGGGCATGCCTGTCCGAGCGTCATTTCTGC…
M18003	Rio Tinto	Spain	Huelva	Eukaryota	Ascomycota	Eurotiomycetes	Eurotiales	Aspergillaceae	Penicillium	Penicillium simplicissimum	CTCAATGAGTCCTTCCGCAGTGTACACTTATTGAAGCCTTTGCAGCCCCGCAAGGGGTAGGCCCGGCACGACTCTAAACCAGCCCGGGCCGCCATGCAAGTCGGCGCCTGCGCCCCCTCCCGGGGGGCGGCCGCCGGCGACACTCTCGAACTGACGGGGACACCCTAAAGCCAATCGCACCAACCCGCGGCGGGAAACCGCCCGGGGGCCCGTGGTAACGACACGGGGGATGGTAACAGACGATTTGGATACCGCCTGCGCCCCGGCGCGGGCGACCATGGGCAATCCGCAGCGAAGCCCCTAAGTCCCCCCCGGGGGATATGGGGAACGTCCACAGACTAAGTGGAAGTGGGTGGGACGCGCGCCGCCGTTCCGCTTAAGATATAGTCGGGCCCCCCG…
M18004	Rio Tinto	Spain	Huelva	Eukaryota	Ascomycota	Eurotiomycetes	Eurotiales	Aspergillaceae	Penicillium	Penicillium simplicissimum	ATGGACTCAATGAGTCCTTCCGCAGTGTACACTTATTGAAGCCTTTGCAGCCCCGCAAGGGGTAGGCCCGGCACGACTCTAAACCAGCCCGGGCCGCCATGCAAGTCGGCGCCTGCGCCCCCTCCCGGGGGGCGGCCGCCGGCGACACTCTCGAACTGACGGGGACACCCTAAAGCCAATCGCACCAACCCGCGGCGGGAAACCGCCCGGGGGCCCGTGGTAACGACACGGGGGATGGTAACAGACGATTTGGATACCGCCTGCGCCCCGGCGCGGGCGACCATGGGCAATCCGCAGCGAAGCCCCTAAGTCCCCCCCGGGGGATATGGGGAACGTCCACAGACTAAGTGGAAGTGGGTGGGACGCGCGCCGCCGTTCCGCTTAAGATATAGTCGGGCC…
M18007	Rio Tinto	Spain	Huelva	Eukaryota	Ascomycota	Eurotiomycetes	Eurotiales	Aspergillaceae	Penicillium	Penicillium griseum	TAGAGGAAGTAAAAGTCGTAACAAGGTTTCCGTAGGTGAACCTGCGGAAGGATCATTACTGAGTGCGGGCCCTCTGGGTCCAACCTCCCACCCGTGTTTATCGTACCTTGTTGCTTCGGCGGGCCCGCCATCACGGCCGCCGGGGGGCATCCGCCCCCGGGCCCGCGCCCGCCGAAGACACCATTGAACGCTGTCTGAAGATTGCAGTCTGAGCGAAAAGCAAAATTAGTTAAAACTTTCAACAACGGATCTCTTGGTTCCGGCATCGATGAAGAACGCAGCGAAATGCGATAAGTAATGTGAATTGCAGAATTCAGTGAATCATCGAGTCTTTGAACGCACATTGCGCCCCCTGGTATTCCGGGGGGCATGCCTGTCCGAGCGTCATTGCTGCCCTCA…
M18008	Rio Tinto	Spain	Huelva	Eukaryota	Ascomycota	Eurotiomycetes	Eurotiales	Aspergillaceae	Aspergillus	Aspergillus pseudofelis	TAGAGGAAGTAAAAGTCGTAACAAGGTTTTCCGTAGGTGAACCTGCGGAAGGATCATTACCGAGTGAGGGCCCTCTGGGTCCAACCTCCCACCCGTGTCTATTGTACCTTGTTGCTTCGGCGGGCCCGCCGTTTCGACGGCCGCCGGGGAGGCCTCGCGCCCCCGGGCCCGCGCCCGCCGAAGACCCCAACATGAACGCTGTTCTGAAAGTATGCAGTCTGAGTTGATTATCATAATCAGTTAAAACTTTCAACAACGGATCTCTTGGTTCCGGCATCGATGAAGAACGCAGCGAAATGCGATAAATAATGTGAATTGCAGAATTCAGTGAATCATCGAGTCTTTGAACGCACATTGCGCCCCCTGGTATTCCGGGGGGCATGCCTGTCCGAGCGTCAT…
M18009	Rio Tinto	Spain	Huelva	Eukaryota	Ascomycota	Eurotiomycetes	Eurotiales	Trichocomaceae	Talaromyces	Talaromyces helicus	TAGAGGAAGTAAAAGTCGTAACAAGGTTTCCGTAGGTGAACCTGCGGAAGGATCATTACCGAGTGCGAGCCCTCTGGGCTCAACCTCCCACCCGTGCCGTTATAATACCTGTTGCTTTGGCGGGCCCACTGGGGTCACCTGGTCGCTGGGGGACGCCTGTCCCCGGGCCCGCGCCCGCCGAAGCACCCCCTGAACTCTGAAGAAGATAGGGCTGTCTGAGTACCTAGAAAATTGTCAAAACTTTCAACAATGGATCTCTTGGTTCCGGCATCGATGAAGAACGCAGCGAAATGCGATAAGTAATGTGAATTGCAGAATTCCGTGAATCATCGAATCTTTGAACGCACATTGCGCCCCCTGGCATTCCGGGGGGCATGCCTGTCCGAGCGTCATTTCTGC…
M18010	Rio Tinto	Spain	Huelva	Eukaryota	Ascomycota	Sordariomycetes	Sordariales	Chaetomiaceae	Dichotomopilus	Dichotomopilus funicola	TAGAGGAAGTAAAAGTCGTAACAAGGTCTCCGTTGGTGAACCAGCGGAGGGATCATTACAGAGTTGCAAAACTCCCAAACCATCGTGAACGTTACCTATATCGTTGCTTCGGCGGGTGGCTCGGCCTCGGCCCTGCCCTAGGCCCCTCTCGGGGGCCCGCCGGAGGTCTACCAAACTCTTGAATTTACATGGCCTCTCTGAGTCTTCTGTACTGAATAAGTCAAAACTTTCAACAACGGATCTCTTGGTTCTGGCATCGATGAAGAACGCAGCGAAATGCGATAAGTAATGTGAATTGCAGAATTCAGTGAATCATCGAATCTTTGAACGCACATTGCGCCCGCCAGTATTCTGGCGGGCATGCCTGTCCGAGCGTCATTTCAACCATCAAGCCCCCGG…
M18011	Rio Tinto	Spain	Huelva	Eukaryota	Ascomycota	Eurotiomycetes	Eurotiales	Aspergillaceae	Penicillium	Penicillium ezekielii	TAGAGGAAGTAAAAGTCGTAACAAGGTTTCCGTAGGTGAACCTGCGGAAGGATCATTACCGAGTGCGGGCCCTCTGGGTCCAACCTCCCACCCGTGTTTATTTTACCTTGTTGCTTCGGCGGGCCCGCCATACCGGCCGCCGGGGGGCACTGCCCCCGGGCCCGCGCCCGCCGAAGACACCCCTGAACGCTGTCTGAAGGTTGCAGTCTGAGCGAATAGCATAAATTAGTTAAAACTTTCAACAACGGATCTCTTGGTTCCGGCATCGATGAAGAACGCAGCGAAATGCGATAAGTAATGTGAATTGCAGAATTCAGTGAATCATCGAGTCTTTGAACGCACATTGCGCCCCCTGGTATTCCGGGGGGCATGCCTGTCCGAGCGTCATTGCTGCCCCTC…
M18012	Rio Tinto	Spain	Huelva	Eukaryota	Ascomycota	Eurotiomycetes	Eurotiales	Trichocomaceae	Talaromyces	Talaromyces helicus	TAGAGGAAGTAAAAGTCGTAACAAGGTTTCCGTAGGTGAACCTGCGGAAGGATCATTACCGAGTGCGAGCCCTCTGGGCTCAACCTCCCACCCGTGCCGTTATAATACCTGTTGCTTTGGCGGGCCCACTGGGGTCACCTGGTCGCTGGGGGACGCCTGTCCCCGGGCCCGCGCCCGCCGAAGCACCCCCTGAACTCTGAAGAAGATAGGGCTGTCTGAGTACCTAGAAAATTGTCAAAACTTTCAACAATGGATCTCTTGGTTCCGGCATCGATGAAGAACGCAGCGAAATGCGATAAGTAATGTGAATTGCAGAATTCCGTGAATCATCGAATCTTTGAACGCACATTGCGCCCCCTGGCATTCCGGGGGGCATGCCTGTCCGAGCGTCATTTCTGC…
M18013	Rio Tinto	Spain	Huelva	Eukaryota	Ascomycota	Sordariomycetes	Glomerellales	Plectosphaerellaceae	Acrostalagmus	Acrostalagmus sp.	TAGAGGAAGTAAAAGTCGTAACAAGGTCTCCGTTGGTGAACCAGCGGAGGGATCATTACCGAGTCTTTACAACTCATAACCCTTTGTGAACCATTATACCTAGTTGCTTCGGCGGCGCGCCTCCGGGCGTGCCCGCCGGCCAATTATAGTCTCTTAGTTGTGAATCGACGTTACATCTGAGTGTTCTAAGCGAACTGTTAAAACTTTCAACAACGGATCTCTTGGCTCCAGCATCGATGAAGAACGCAGCGAAACGCGATATGTAGTGTGAATTGCAGAATTCAGTGAATCATCGAATCTTTGAACGCACATTGCGCCTTCCAGTATCCTGGGAGGCATGCCTGTCCGAGCGTCGTTTCAACCCTCGAGCCCCCGTGGCCCGGTGTTGGGGACGCTGCC…
M18014	Rio Tinto	Spain	Huelva	Eukaryota	Ascomycota	Eurotiomycetes	Eurotiales	Aspergillaceae	Penicillium	Penicillium lagena	TAGAGGAAGTAAAAGTCGTAACAAGGTTTCCGTAGGTGAACCTGCGGAAGGATCATTACCGAGTGAGGGCCCTCTGGGTCCAACCTCCCACCCGTGTTTATCGTACCTTGTTGCTTCGGCGGGCCCGCCACTTGTGGCCGCCGGGGGGCACCTGCCCCCGGGCCCGCGCCCGCCGAAGACACCATTGAACGCTGTATGAAGATTGCAGTCTGAGCTTATTAGCTAAATTAGTTAAAACTTTCAACAACGGATCTCTTGGTTCCGGCATCGATGAAGAACGCAGCGAAATGCGATAAGTAATGTGAATTGCAGAATTCAGTGAATCATCGAGTCTTTGAACGCACATTGCGCCCCCTGGTATTCCGGGGGGCATGCCTGTCCGAGCGTCATTGCTGCCCT…
M18015	Rio Tinto	Spain	Huelva	Eukaryota	Ascomycota	Eurotiomycetes	Eurotiales	Aspergillaceae	Penicillium	Penicillium simplicissimum	TTGCGCGATGGACTCAATGAGTCCTTCCGCAGTGTACACTTATTGAAGCCTTTGCAGCCCCGCAAGGGGTAGGCCCGGCACGACTCTAAACCAGCCCGGGCCGCCATGCAAGTCGGCGCCTGCGCCCCCTCCCGGGGGGCGGCCGCCGGCGACACTCTCGAACTGACGGGGACACCCTAAAGCCAATCGCACCAACCCGCGGCGGGAAACCGCCCGGGGGCCCGTGGTAACGACACGGGGGATGGTAACAGACGATTTGGATACCGCCTGCGCCCCGGCGCGGGCGACCATGGGCAATCCGCAGCGAAGCCCCTAAGTCCCCCCCGGGGGATATGGGGAACGTCCACAGACTAAGTGGAAGTGGGTGGGACGCGCGCCGCCGTTCCGCTTAAGATATAG…
M18018	Rio Tinto	Spain	Huelva	Eukaryota	Ascomycota	Dothideomycetes	Mycosphaerellales	Teratosphaeriaceae	Acidiella	Acidiella bohemica	TAGAGGAAGTAAAAGTCGTAACAAGGTCTCCGTAGGTGAACCTGCGGAGGGATCATTACCGAGTGAAGGGCCTCCGGGTCCGACCTCCAACCCTTCTGTTATCTGACCTCTGTTGCCTCGGGGGCGACCCGGCCCTCGCGCCGGGGCCCCCCGTGGACCACCCTTTGAAACTCTTGCATCTTTGCGTCTGAGTATGATTTTGAATCAATCAAAACTTTCAACAACGGATCTCTTGGTTCCAGCATCGATGAAGAACGCAGCGAAATGCGATAAGTAATGTGAATTGCAGAATTCAGTGAATCATCGAATCTTTGAACGCACATTGCGCCCCTCGGTATTCCGGGGGGCATGCCTGTTCGAGCGTCATTAACACCACTCAAGCCTCGTCTTGGTATTGGG…
M18020	Rio Tinto	Spain	Huelva	Eukaryota	Ascomycota	Eurotiomycetes	Eurotiales	Trichocomaceae	Talaromyces	Talaromyces helicus	TAGAGGAAGTAAAAGTCGTAACAAGGTTTCCGTAGGTGAACCTGCGGAAGGATCATTACCGAGTGCGAGCCCTCTGGGCTCAACCTCCCACCCGTGCCGTTATAATACCTGTTGCTTTGGCGGGCCCACTGGGGTCACCTGGTCGCTGGGGGACGCCTGTCCCCGGGCCCGCGCCCGCCGAAGCACCCCCTGAACTCTGAAGAAGATAGGGCTGTCTGAGTACCTAGAAAATTGTCAAAACTTTCAACAATGGATCTCTTGGTTCCGGCATCGATGAAGAACGCAGCGAAATGCGATAAGTAATGTGAATTGCAGAATTCCGTGAATCATCGAATCTTTGAACGCACATTGCGCCCCCTGGCATTCCGGGGGGCATGCCTGTCCGAGCGTCATTTCTGC…
M18021	Rio Tinto	Spain	Huelva	Eukaryota	Ascomycota	Sordariomycetes	Hypocreales	Hypocreaceae	Trichoderma	Trichoderma atroviride	TAGAGGAAGTAAAAGTCGTAACAAGGTCTCCGTTGGTGAACCAGCGGAGGGATCATTACCGAGTTTACAACTCCCAAACCCAATGTGAACCATACCAAACTGTTGCCTCGGCGGGGTCACGCCCCGGGTGCGTCGCAGCCCCGGAACCAGGCGCCCGCCGGAGGGACCAACCAAACTCTTTTCTGTAGTCCCCTCGCGGACGTTATTTCTTACAGCTCTGAGCAAAAATTCAAAATGAATCAAAACTTTCAACAACGGATCTCTTGGTTCTGGCATCGATGAAGAACGCAGCGAAATGCGATAAGTAATGTGAATTGCAGAATTCAGTGAATCATCGAATCTTTGAACGCACATTGCGCCCGCCAGTATTCTGGCGGGCATGCCTGTCCGAGCGTCATT…
M18022	Rio Tinto	Spain	Huelva	Eukaryota	Ascomycota	Sordariomycetes	Hypocreales	Hypocreaceae	Trichoderma	Trichoderma atroviride	GGAAGTAAAAGTCGTAACAAGGTCTCCGTTGGTGAACCAGCGGAGGGATCATTACCGAGTTTACAACTCCCAAACCCAATGTGAACCATACCAAACTGTTGCCTCGGCGGGGTCACGCCCCGGGTGCGTCGCAGCCCCGGAACCAGGCGCCCGCCGGAGGGACCAACCAAACTCTTTTCTGTAGTCCCCTCGCGGACGTTATTTCTTACAGCTCTGAGCAAAAATTCAAAATGAATCAAAACTTTCAACAACGGATCTCTTGGTTCTGGCATCGATGAAGAACGCAGCGAAATGCGATAAGTAATGTGAATTGCAGAATTCAGTGAATCATCGAATCTTTGAACGCACATTGCGCCCGCCAGTATTCTGGCGGGCATGCCTGTCCGAGCGTCATTTCAA…
M18023	Rio Tinto	Spain	Huelva	Eukaryota	Ascomycota	Sordariomycetes	Hypocreales	Hypocreaceae	Trichoderma	Trichoderma atroviride	TAGAGGAAGTAAAAGTCGTAACAAGGTCTCCGTTGGTGAACCAGCGGAGGGATCATTACCGAGTTTACAACTCCCAAACCCAATGTGAACCATACCAAACTGTTGCCTCGGCGGGGTCACGCCCCGGGTGCGTCGCAGCCCCGGAACCAGGCGCCCGCCGGAGGGACCAACCAAACTCTTTTCTGTAGTCCCCTCGCGGACGTTATTTCTTACAGCTCTGAGCAAAAATTCAAAATGAATCAAAACTTTCAACAACGGATCTCTTGGTTCTGGCATCGATGAAGAACGCAGCGAAATGCGATAAGTAATGTGAATTGCAGAATTCAGTGAATCATCGAATCTTTGAACGCACATTGCGCCCGCCAGTATTCTGGCGGGCATGCCTGTCCGAGCGTCATT…
M18026	Rio Tinto	Spain	Huelva	Eukaryota	Ascomycota	Sordariomycetes	Hypocreales	Hypocreaceae	Trichoderma	Trichoderma sp. 3 TMS-2011	TAGAGGAAGTAAAAGTCGTAACAAGGTCTCCGTTGGTGAACCAGCGGAGGGATCATTACCGAGTTTACAACTCCCAAACCCAATGTGAACGTTACCAAACTGTTGCCTCGGCGGGATCTCTGCCCCGGGTGCGTCGCAGCCCCGGACCAAGGCGCCCGCCGGAGGACCAACCTAAAACTCTTATTGTATACCCCCTCGCGGGTTTTTTTATAATCTGAGCCTTTCTCGGCGCCTCTCGTAGGCGTTTCGAAAATGAATCAAAACTTTCAACAACGGATCTCTTGGTTCTGGCATCGATGAAGAACGCAGCGAAATGCGATAAGTAATGTGAATTGCAGAATTCAGTGAATCATCGAATCTTTGAACGCACATTGCGCCCGCCAGTATTCTGGCGGGCAT…
M19001	Rio Tinto	Spain	Huelva	Eukaryota	Ascomycota	Dothideomycetes	Pleosporales	Trematosphaeriaceae	Trematosphaeria	Trematosphaeria sp.	TAGAGGAAGTAAAAGTCGTAACAAGGTTTCCGTAGGTGAACCTGCGGAAGGATCATTACCCAACAGCCCTTCGGGGTCTGCTATCAACCCTTGACTATGAGTACCAAAATATACGTCCCTCGGCGGGGTGCACACCGCCCATGGGCCTTTTGAAAACACCTTTTGCAGTATGCTAGTATCTTCTGATTCTGTGGGCATGAATTTTTTACAACTTTCAACAATGGATCTCTTGGCTCTGGCATCGATGAAGAACGCAGCGAAATGCGATAAGTAGTGTGAATTGCAGAATTCAGTGAATCATCGAATCTTTGAACGCACATTGCGCCCCTTGGTATTCCATGGGGCATGCCTGTTCGAGCGTCATTGACACCCTCAAGCTCTGCTTGGTGTTGGGCGTCT…
M19002	Rio Tinto	Spain	Huelva	Eukaryota	Ascomycota	unknown	unknown	unknown	unknown	Ascomycota sp. D7	TAGAGGAAGTAAAAGTCGTAACAAGGTTTCCGTAGGTGAACCTGCGGAAGGATCATTATCGATGGCCGCGCCGTGAGCGCCCTGGTGCAGGATCGGCCGGCCACTGACCACACCCTTACTTTACGAGCACCTTTCGTTCTCCTTCGGCGGGGCAACCCGCCGCTGGAACCTCATCAAACCTTTTTTTGCATCTAGCATTACCTGTTCTGATAAAAAAATAATCGTAACAACTTTCAACAATGGATCTCTTGGCTCTGGCATCGATGAAGAACGCAGCGAAATGCGATAAGTAGTGTGAATTGCAGAATTCAGTGAATCATCGAATCTTTGAACGCACATTGCGCCCCTTGGTATTCCATGGGGCATGCCTGTTCGAGCGTCATCTACACCCTCAAGCTC…
M19004	Rio Tinto	Spain	Huelva	Eukaryota	Basidiomycota	Agaricomycetes	Polyporales	Polyporaceae	Dichomitus	Dichomitus squalens	TAGAGGAAGTAAAAGTCGTAACAAGGTTTCCGTAGGTGAACCTGCGGAAGGATCATTATCGAGTTTTGACTGGGTTGTAGCTGGCCTTCCGAGGCATGTGCACGCCCTGCTCATCCACTCTACACCTGTGCACTTACTGTGGGTTTCAGATGCCGTTAGCGGGCCTTCGCGGGCTCGTGAAAGCGTCTGGGCCTGCGTTTATTACAAACTCTTATCAGTATCAGAATGTGTATTGCGATGTAACGCATCTATATACAACTTTCAGCAACGGATCTCTTGGCTCTCGCATCGATGAAGAACGCAGCGAAATGCGATAAGTAATGTGAATTGCAGAATTCAGTGAATCATCGAATCTTTGAACGCACCTTGCGCTCCTTGGTATTCCGAGGAGCATGCCTG…
M19005	Rio Tinto	Spain	Huelva	Eukaryota	Ascomycota	Eurotiomycetes	Eurotiales	Aspergillaceae	Penicillium	Penicillium rubens	TAGAGGAAGTAAAAGTCGTAACAAGGTTTCCGTAGGTGAACCTGCGGAAGGATCATTACCGAGTGAGGGCCCTCTGGGTCCAACCTCCCACCCGTGTTTATTTTACCTTGTTGCTTCGGCGGGCCCGCCTTAACTGGCCGCCGGGGGGCTTACGCCCCCGGGCCCGCGCCCGCCGAAGACACCCTCGAACTCTGTCTGAAGATTGTAGTCTGAGTGAAAATATAAATTATTTAAAACTTTCAACAACGGATCTCTTGGTTCCGGCATCGATGAAGAACGCAGCGAAATGCGATACGTAATGTGAATTGCAAATTCAGTGAATCATCGAGTCTTTGAACGCACATTGCGCCCCCTGGTATTCCGGGGGGCATGCCTGTCCGAGCGTCATTTCTGCCCTCA…
M19006	Rio Tinto	Spain	Huelva	Eukaryota	Ascomycota	Eurotiomycetes	Eurotiales	Aspergillaceae	Penicillium	Penicillium simplicissimum	TCGATGAGTCCTTCCGCAGTGTACACTTATTGAAGCCTTTGCAGCCCCGCAAGGGGTGGGCCCGGCACGACTCTAAACCAGCCCGGGCCGCCATGCAAGTCGGCGCCCCCGCCCCCTCCCGGGGGGGGGCGGCCGCCGGCGACACTCTCGAACTGACGGGGACACCCTAAAGCCAATCGCACCAACCCGCGGCGGGAAACCGCCCGGGGGCCCGTGGTAACGACACGGGGGATGGTAACAGACGATTTGGATACCGCCTGCGCTCCGGCGCGGGCGACCATGGGCAATCCGCAGCGAAGCCCCTAAGTCCCCCCCGGGGGATATGGGGAACGTCCACAGACTAAGTGGAAGTGGGTGGGACGCGCGCCGCCGTCCCGCTTAAGATATAGTCGGGCCCCC…
M19007	Rio Tinto	Spain	Huelva	Eukaryota	Ascomycota	Eurotiomycetes	Eurotiales	Aspergillaceae	Penicillium	Penicillium simplicissimum	ACTCAATGAGTCCTTCCGCAGTGTACACTTATTGAAGCCTTTGCAGCCCCGCAAGGGGTAGGCCCGGCACGACTCTAAACCAGCCCGGGCCGCCATGCAAGTCGGCGCCTGCGCCCCCTCCCGGGGGGCGGCCGCCGGCGACACTCTCGAACTGACGGGGACACCCTAAAGCCAATCGCACCAACCCGCGGCGGGAAACCGCCCGGGGGCCCGTGGTAACGACACGGGGGATGGTAACAGACGATTTGGATACCGCCTGCGCCCCGGCGCGGGCGACCATGGGCAATCCGCAGCGAAGCCCCTAAGTCCCCCCCGGGGGATATGGGGAACGTCCACAGACTAAGTGGAAGTGGGTGGGACGCGCGCCGCCGTTCCGCTTAAGATATAGTCGGGCCCCCC…
M19008	Rio Tinto	Spain	Huelva	Eukaryota	Ascomycota	Eurotiomycetes	Eurotiales	Trichocomaceae	Talaromyces	Talaromyces flavus	TAGAGGAAGTAAAAGTCGTAACAAGGTTTCCGTAGGTGAACCTGCGGAAGGATCATTACCGAGTGCGGGCCTCGCGGCCCAACCTCCCACCCTTGTCTCTATACACCTGTTGCTTTGGCGGGCCCACCGGGGCCACCTGGTCGCCGGGGGACGCACGTCCCCGGGCCCGCGCCCGCCGAAGCGCTCTGTGAACCCTGATGAAGATGGGCTGTCTGAGTACTATGAAAATTGTCAAAACTTTCAACAATGGATCTCTTGGTTCCGGCATCGATGAAGAACGCAGCGAAATGCGATAAGTAATGTGAATTGCAGAATTCCGTGAATCATCGAATCTTTGAACGCACATTGCGCCCCCTGGCATTCCGGGGGGCATGCCTGTCCGAGCGTCATTTCTGCCCT…
M19009	Rio Tinto	Spain	Huelva	Eukaryota	Ascomycota	Eurotiomycetes	Eurotiales	Aspergillaceae	Penicillium	Penicillium uruguayense	TAGAGGAAGTAAAAGTCGTAACAAGGTTTCCGTAGGTGAACCTGCGGAAGGATCATTACCGAGTGAGGGCCCTCTGGGTCCAACCTCCCACCCGTGTTTATCGTACCTTGTTGCTTCGGCGGGCCCGCCGTCATGGCCGCCGGGGGGCATCCGCCCCCGGGCCCGCGCCCGCCGAAGACACCATTGAACGCTGTCTGAAGATTGCAGTCTGAGCGATTAGCTAAATCAGTTAAAACTTTCAACAACGGATCTCTTGGTTCCGGCATCGATGAAGAACGCAGCGAAATGCGATAAGTAATGTGAATTGCAGAATTCAGTGAATCATCGAGTCTTTGAACGCACATTGCGCCCCCTGGTATTCCGGGGGGCATGCCTGTCCGAGCGTCATTGCTGCCCTCA…
M19011	Rio Tinto	Spain	Huelva	Eukaryota	Ascomycota	Eurotiomycetes	Eurotiales	Aspergillaceae	Penicillium	Penicillium javanicum	TAGAGGAAGTAAAAGTCGTAACAAGGTTTCCGTAGGTGAACCTGCGGAAGGATCATTACCGAGTGAGGGCCCTCTGGGTCCAACCTCCCACCCGTGTTTATCGTACCTTGTTGCTTCGGCGGGCCCGCCGTCATGGCCGCCGGGGGGCACCCGCCCCCGGGCCCGCGCCCGCCGAAGACACCCCTGAACGCTGTCTGAAGATTGCAGTCTGAGCGATTAGCTAAATCAGTTAAAACTTTCAACAACGGATCTCTTGGTTCCGGCATCGATGAAGAACGCAGCGAAATGCGATAAGTAATGTGAATTGCAGAATTCAGTGAATCATCGAGTCTTTGAACGCACATTGCGCCCCCTGGTATTCCGGGGGGCATGCCTGTCCGAGCGTCATTGCTGCCCTCA…
M19014	Rio Tinto	Spain	Huelva	Eukaryota	Ascomycota	Eurotiomycetes	Eurotiales	Aspergillaceae	Penicillium	Penicillium koreense	TAGAGGAAGTAAAAGTCGTAACAAGGTTTCCGTAGGTGAACCTGCGGAAGGATCATTACCGAGTGAGGGCCCTCTGGGTCCAACCTCCCACCCGTGTTTATCATACCTAGTTGCTTCGGCGGGCCCGCCGTCATGGCCGCCGGGGGGCATCCGCCCCCGGGCCCGCGCCCGCCGAAGCCCCCCCTGAACGCTGTCTGAAGATTGCTGTCTGAGCGATTAGCTAAATCAGTTAAAACTTTCAACAACGGATCTCTTGGTTCCGGCATCGATGAAGAACGCAGCGAAATGCGATAAGTAATGTGAATTGCAGAATTCAGTGAATCATCGAGTCTTTGAACGCACATTGCGCCCCCTGGTATTCCGGGGGGCATGCCTGTCCGAGCGTCATTGCTGCCCTCA…
M19015	Rio Tinto	Spain	Huelva	Eukaryota	Ascomycota	Eurotiomycetes	Eurotiales	Aspergillaceae	Penicillium	Penicillium koreense	TAGAGGAAGTAAAAGTCGTAACAAGGTTTCCGTAGGTGAACCTGCGGAAGGATCATTACCGAGTGAGGGCCCTCTGGGTCCAACCTCCCACCCGTGTTTATCATACCTAGTTGCTTCGGCGGGCCCGCCGTCATGGCCGCCGGGGGGCACCCGCCCCCGGGCCCGCGCCCGCCGAAGCCCCCCCTGAACGCTGTCTGAAGATTGCTGTCTGAGCGATTAGCTAAATCAGTTAAAACTTTCAACAACGGATCTCTTGGTTCCGGCATCGATGAAGAACGCAGCGAAATGCGATAAGTAATGTGAATTGCAGAATTCAGTGAATCATCGAGTCTTTGAACGCACATTGCGCCCCCTGGTATTCCGGGGGGCATGCCTGTCCGAGCGTCATTGCTGCCCTCA…
M19016	Rio Tinto	Spain	Huelva	Eukaryota	Ascomycota	Eurotiomycetes	Eurotiales	Aspergillaceae	Penicillium	Penicillium simplicissimum	TCGATGAGTCCTTCCGCAGTGTACACTTATTGAAGCCTTTGCAGCCCCGCAAGGGGTGGGCCCGGCACGACTCTAAACCAGCCCGGGCCGCCATGCAAGTCGGCGCCCCCGCCCCCTCCCGGGGGGGGGCGGCCGCCGGCGACACTCTCGAACTGACGGGGACACCCTAAAGCCAATCGCACCAACCCGCGGCGGGAAACCGCCCGGGGGCCCGTGGTAACGACACGGGGGATGGTAACAGACGATTTGGATACCGCCTGCGCTCCGGCGCGGGCGACCATGGGCAATCCGCAGCGAAGCCCCTAAGTCCCCCCCGGGGGATATGGGGAACGTCCACAGACTAAGTGGAAGTGGGTGGGACGCGCGCCGCCGTCCCGCTTAAGATATAGTCGGGCCCCC…
M19017	Rio Tinto	Spain	Huelva	Eukaryota	Ascomycota	Sordariomycetes	Sordariales	Chaetomiaceae	Arcopilus	Arcopilus aureus	TAGAGGAAGTAAAAAGTCGTAACAAGGTCTCCGTTGGTGAACCAGCGGAGGGATCATTACAGAGTTGCAAAACTCCCTAAACCATTGTGGACGCTACCTTTTAACGTTGCTTCGGCGGGCGGCCCGCTCCCCTGGAAAGCCCCTGTGGCCGCCCGGGGCTGCGAGCCCCCCGGCCCCCCTCGCGGGGGCGCCCGCCGGAGGATACCCAACTCTTGATTATTTTAGGCCTCTCTGAGTCTTCTGTACTGAATAAGTCAAAACTTTCAACAACGGATCTCTTGGTTCTGGCATCGATGAAGAACGCAGCGAAATGCGATAAGTAATGTGAATTGCAGAATTCAGTGAATCATCGAATCTTTGAACGCACATTGCGCCCGCCAGTATTCTGGCGGGCATGCC…
M19018	Rio Tinto	Spain	Huelva	Eukaryota	Ascomycota	Eurotiomycetes	Eurotiales	Aspergillaceae	Penicillium	Penicillium koreense	TAGAGGAAGTAAAAGTCGTAACAAGGTTTCCGTAGGTGAACCTGCGGAAGGATCATTACCGAGTGAGGGCCCTCTGGGTCCAACCTCCCACCCGTGTTTATCATACCTAGTTGCTTCGGCGGGCCCGCCGTCATGGCCGCCGGGGGGCATCCGCCCCCGGGCCCGCGCCCGCCGAAGCCCCCCCTGAACGCTGTCTGAAGATTGCTGTCTGAGCGATTAGCTAAATCAGTTAAAACTTTCAACAACGGATCTCTTGGTTCCGGCATCGATGAAGAACGCAGCGAAATGCGATAAGTAATGTGAATTGCAGAATTCAGTGAATCATCGAGTCTTTGAACGCACATTGCGCCCCCTGGTATTCCGGGGGGCATGCCTGTCCGAGCGTCATTGCTGCCCTCA…
M19019	Rio Tinto	Spain	Huelva	Eukaryota	Ascomycota	Eurotiomycetes	Eurotiales	Aspergillaceae	Penicillium	Penicillium simplicissimum	TCAATGAGTCCTTCCGCAGTGTACACTTATTGAAGCCTTTGCAGCCCCGCAAGGGGTAGGCCCGGCACGACTCTAAACCAGCCCGGGCCGCCATGCAAGTCGGCGCCTGCGCCCCCTCCCGGGGGGGCGGCCGCCGGCGACACTCTCGAACTGACGGGGACACCCTAAAGCCAATCGCACCAACCCGCGGCGGGAAACCGCCCGGGGGCCCGTGGTAACGACACGGGGGATGGTAACAGACGATTTGGATACCGCCTGCGCCCCGGCGCGGGCGACCATGGGCAATCCGCAGCGAAGCCCCTAAGTCCCCCCGGGGGATATGGGGAACGTCCACAGACTAAGTGGAAGTGGGTGGGACGCGCGCCGCCGTCCCGCTTAAGATATAGTCGGGCCCCCCGG…
M19021	Rio Tinto	Spain	Huelva	Eukaryota	Ascomycota	Eurotiomycetes	Eurotiales	Aspergillaceae	Penicillium	Penicillium simplicissimum	GGAACTCGATGAGTCCTTCCGCAGTGTACACTTATTGAAGCCTTTGCAGCCCCGCAAGGGGTGGGCCCGGCACGACTCTAAACCAGCCCGGGCCGCCATGCAAGTCGGCGCCCCCGCCCCCTCCCGGGGGGGGGCGGCCGCCGGCGACACTCTCGAACTGACGGGGACACCCTAAAGCCAATCGCACCAACCCGCGGCGGGAAACCGCCCGGGGGCCCGTGGTAACGACACGGGGGATGGTAACAGACGATTTGGATACCGCCTGCGCTCCGGCGCGGGCGACCATGGGCAATCCGCAGCGAAGCCCCTAAGTCCCCCCCGGGGGATATGGGGAACGTCCACAGACTAAGTGGAAGTGGGTGGGACGCGCGCCGCCGTCCCGCTTAAGATATAGTCGGG…
M19022	Rio Tinto	Spain	Huelva	Eukaryota	Ascomycota	Eurotiomycetes	Eurotiales	Trichocomaceae	Talaromyces	Talaromyces flavus	TAGAGGAAGTAAAAGTCGTAACAAGGTTTCCGTAGGTGAACCTGCGGAAGGATCATTACCGAGTGCGGGCCTCGCGGCCCAACCTCCCACCCTTGTCTCTATACACCTGTTGCTTTGGCGGGCCCACCGGGGCCACCTGGTCGCCGGGGGACGCACGTCCCCGGGCCCGCGCCCGCCGAAGCGCTCTGTGAACCCTGATGAAGATGGGCTGTCTGAGTACTATGAAAATTGTCAAAACTTTCAACAATGGATCTCTTGGTTCCGGCATCGATGAAGAACGCAGCGAAATGCGATAAGTAATGTGAATTGCAGAATTCCGTGAATCATCGAATCTTTGAACGCACATTGCGCCCCCTGGCATTCCGGGGGGCATGCCTGTCCGAGCGTCATTTCTGCCCT…
M19024	Rio Tinto	Spain	Huelva	Eukaryota	Basidiomycota	Agaricomycetes	Agaricales	Strophariaceae	Pholiota	Pholiota gummosa	TAGAGGAAGTAAAAGTCGTAACAAGGTTTCCGTAGGTGAACCTGCGGAAGGATCATTATTGAATGAACTTGGTATGATTGTTGCTGGTTCTTATAGGACATGTGCACGTCTGCCATCTTTATATCTCCACCTGTGCACACATTGTAGGTCTGGAATAACTCTCTGAGGAAACTCAGTTGTTAGGATTGCTTCTGCAAAGGAGCTTTTCTTGTGTTTCCAGATCTATGTTTTCATATACACCATAAGAATGTAACAGAATGTATTAATGGGTCTTGTACCTATAAACTATATACAACTTTCAGCAACGGATCTCTTGGCTCTCGCATCGATGAAGAACGCAGCGAAATGCGATAAGTAATGTGAATTGCAGAATTCAGTGAATCATCGAATCTTTGAACG…
M19027	Rio Tinto	Spain	Huelva	Eukaryota	Ascomycota	Sordariomycetes	Sordariales	Chaetomiaceae	Dichotomopilus	Dichotomopilus indicus	TAGAGGAAGTAAAAGTCGTAACAAGGTCTCCGTTGGTGAACCAGCGGAGGGATCATTACAGAGTTGCAAAACTCCCAAACCATCGTGAACGTTACCTACATCGTTGCTTCGGCGGGTGGCGGGCTTCGGCCCTGCCCTCGGCCCCTCTCGGGGGCCCGCCGGAGGTACACCAAACTCTTGAATTTACATGGCCTCTCTGAGTCTTCTGTACTGAATAAGTCAAAACTTTCAACAACGGATCTCTTGGTTCTGGCATCGATGAAGAACGCAGCGAAATGCGATAAGTAATGTGAATTGCAGAATTCAGTGAATCATCGAATCTTTGAACGCACATTGCGCCCGCCAGTATTCTGGCGGGCATGCCTGTCCGAGCGTCATTTCAACCATCAAGCCCCCGGC…
M19028	Rio Tinto	Spain	Huelva	Eukaryota	Ascomycota	Eurotiomycetes	Eurotiales	Aspergillaceae	Penicillium	Penicillium simplicissimum	CAATGAGTCCTTCCGCAGTGTACACTTATTGAAGCCTTTGCAGCCCCGCAAGGGGTAGGCCCGGCACGACTCTAAACCAGCCCGGGCCGCCATGCAAGTCGGCGCCTGCGCCCCCTCCCGGGGGGCGGCCGCCGGCGACACTCTCGAACTGACGGGGACACCCTAAAGCCAATCGCACCAACCCGCGGCGGGAAACCGCCCGGGGGCCCGTGGTAACGACACGGGGGATGGTAACAGACGATTTGGATACCGCCTGCGCCCCGGCGCGGGCGACCATGGGCAATCCGCAGCGAAGCCCCTAAGTCCCCCCCGGGGGATATGGGGAACGTCCACAGACTAAGTGGAAGTGGGTGGGACGCGCGCCGCCGTTCCGCTTAAGATATAGTCGGGCCCCCCGGG…
M19029	Rio Tinto	Spain	Huelva	Eukaryota	Ascomycota	Eurotiomycetes	Eurotiales	Aspergillaceae	Penicillium	Penicillium simplicissimum	TCGATGAGTCCTTCCGCAGTGTACACTTATTGAAGCCTTTGCAGCCCCGCAAGGGGTGGGCCCGGCACGACTCTAAACCAGCCCGGGCCGCCATGCAAGTCGGCGCCCCCGCCCCCTCCCGGGGGGGGCGGCCGCCGGCGACACTCTCGAACTGACGGGGACACCCTAAAGCCAATCGCACCAACCCGCGGCGGGAAACCGCCCGGGGGCCCGTGGTAACGACACGGGGGATGGTAACAGACGATTTGGATACCGCCTGCGCTCCGGCGCGGGCGACCATGGGCAATCCGCAGCGAAGCCCCTAAGTCCCCCCCGGGGGATATGGGGAACGTCCACAGACTAAGTGGAAGTGGGTGGGACGCGCGCCGCCGTCCCGCTTAAGATATAGTCGGGCCCCCC…
M19039	Rio Tinto	Spain	Huelva	Eukaryota	Ascomycota	Eurotiomycetes	Eurotiales	Aspergillaceae	Penicillium	Penicillium sp.	TAGAGGAAGTAAAAGTCGTAACAAGGTTTCCGTAGGTGAACCTGCGGAAGGATCATTACTGAGTGAGGGCCCTCTGGGTCCAACCTCCCACCCGTGTTTATTGTACCTTGTTGCTTCGGTGCGCCCGCCTCACGGCCGCCGGGGGGCTTCTGCCCCCGGGTCCGCGCGCACCGGAGACACTATTGAACTCTGTCTGAAGATTGCAGTCTGAGCATAAACTAAATAAGTTAAAACTTTCAACAACGGATCTCTTGGTTCCGGCATCGATGAAGAACGCAGCGAAATGCGATAACTAATGTGAATTGCAGAATTCAGTGAATCATCGAGTCTTTGAACGCACATTGCGCCCCCTGGTATTCCGGGGGGCATGCCTGTCCGAGCGTCATTGCTGCCCTCAAG…
M19041	Rio Tinto	Spain	Huelva	Eukaryota	Ascomycota	Dothideomycetes	Pleosporales	unknown	unknown	Pleosporales sp.	TAGAGGAAGTAAAAGTCGTAACAAGGTCTCCGTTGGTGAACCAGCGGAGGGATCATTACAAGAAGCGCCGAAAGGCCGCTTTAACACCATAGCGAACCCATCCGTCAGCGTTGCTTCGGCGGGAGGCGCCCCGGTCCCCCGGGGCGCCGAGGCGTATCCACCTCTCCGGAGGCGCGGCCGCCGCCCGCCGGAGGTACGAAACTCTTTTGCAACCAGTGGAATCTCTGAGTAATCAAGCAAATAAGTCAAAACTTTCAACAACGGATCTCTTGGTTCTGGCATCGATGAAGAACGCAGCGAAATGCGATAAGTAATGTGAATTGCAGAATTCAGTGAATCATCGAATCTTTGAACGCACATTGCGCCCGCTAGTACTCTGGCGGGCATGCCTGTTCGAGC…
M19043	Rio Tinto	Spain	Huelva	Eukaryota	Ascomycota	Sordariomycetes	Hypocreales	Hypocreaceae	Trichoderma	Trichoderma asperellum	TAGAGGAAGTAAAAGTCGTAACAAGGTCTCCGTTGGTGAACCAGCGGAGGGATCATTACCGAGTTTACAACTCCCAAACCCAATGTGAACGTTACCAAACTGTTGCCTCGGCGGGGTCACGCCCCGGGTGCGTCGCAGCCCCGGAACCAGGCGCCCGCCGGAGGAACCAACCAAACTCTTTCTGTAGTCCCCTCGCGGACGTATTTCTTACAGCTCTGAGCAAAAATTCAAAATGAATCAAAACTTTCAACAACGGATCTCTTGGTTCTGGCATCGATGAAGAACGCAGCGAAATGCGATAAGTAATGTGAATTGCAGAATTCAGTGAATCATCGAATCTTTGAACGCACATTGCGCCCGCCAGTATTCTGGCGGGCATGCCTGTCCGAGCGTCATTTC…
M19044	Rio Tinto	Spain	Huelva	Eukaryota	Ascomycota	Eurotiomycetes	Eurotiales	Aspergillaceae	Aspergillus	Aspergillus pseudofelis	TAGAGGAAGTAAAAGTCGTAACAAGGTTTCCGTAGGTGAACCTGCGGAAGGATCATTACCGAGTGAGGGCCCTCTGGGTCCAACCTCCCACCCGTGTCTATTGTACCTTGTTGCTTCGGCGGGCCCGCCGTTTCGACGGCCGCCGGGGAGGCCTCGCGCCCCCGGGCCCGCGCCCGCCGAAGACCCCAACATGAACGCTGTTCTGAAAGTATGCAGTCTGAGTTGATTATCATAATCAGTTAAAACTTTCAACAACGGATCTCTTGGTTCCGGCATCGATGAAGAACGCAGCGAAATGCGATAAATAATGTGAATTGCAGAATTCAGTGAATCATCGAGTCTTTGAACGCACATTGCGCCCCCTGGTATTCCGGGGGGCATGCCTGTCCGAGCGTCATT…
M19045	Rio Tinto	Spain	Huelva	Eukaryota	Ascomycota	Eurotiomycetes	Eurotiales	Aspergillaceae	Aspergillus	Aspergillus pseudofelis	TAGAGGAAGTAAAAGTCGTAACAAGGTTTCCGTAGGTGAACCTGCGGAAGGATCATTACCGAGTGAGGGCCCTCTGGGTCCAACCTCCCACCCGTGTCTATTGTACCTTGTTGCTTCGGCGGGCCCGCCGTTTCGACGGCCGCCGGGGAGGCCTCGCGCCCCCGGGCCCGCGCCCGCCGAAGACCCCAACATGAACGCTGTTCTGAAAGTATGCAGTCTGAGTTGATTATCATAATCAGTTAAAACTTTCAACAACGGATCTCTTGGTTCCGGCATCGATGAAGAACGCAGCGAAATGCGATAAATAATGTGAATTGCAGAATTCAGTGAATCATCGAGTCTTTGAACGCACATTGCGCCCCCTGGTATTCCGGGGGGCATGCCTGTCCGAGCGTCATT…
M19047	Rio Tinto	Spain	Huelva	Eukaryota	Ascomycota	Sordariomycetes	Hypocreales	Hypocreaceae	Trichoderma	Trichoderma sp.	TAGAGGAAGTAAAAGTCGTAACAAGGTCTCCGTTGGTGAACCAGCGGAGGGATCATTACCGAGTTTACAACTCCCAAACCCAATGTGAACCATACCAAACTGTTGCCTCGGCGGGGTCACGCCCCGGGTGCGTCGCAGCCCCGGAACCAGGCGCCCGCCGGAGGGACCAACCAAACTCTTTCTGTAGTCCCCTCGCGGACGTTATTTCTTACAGCTCTGAGCAAAAATTCAAAATGAATCAAAACTTTCAACAACGGATCTCTTGGTTCTGGCATCGATGAAGAACGCAGCGAAATGCGATAAGTAATGTGAATTGCAGAATTCAGTGAATCATCGAATCTTTGAACGCACATTGCGCCCGCCAGTATTCTGGCGGGCATGCCTGTCCGAGCGTCATTT…
M19050	Rio Tinto	Spain	Huelva	Eukaryota	Ascomycota	Eurotiomycetes	Eurotiales	Aspergillaceae	Aspergillus	Aspergillus pseudofelis	TAGAGGAAGTAAAAGTCGTAACAAGGTTTCCGTAGGTGAACCTGCGGAAGGATCATTACCGAGTGAGGGCCCTCTGGGTCCAACCTCCCACCCGTGTCTATTGTACCTTGTTGCTTCGGCGGGCCCGCCGTTTCGACGGCCGCCGGGGAGGCCTCGCGCCCCCGGGCCCGCGCCCGCCGAAGACCCCAACATGAACGCTGTTCTGAAAGTATGCAGTCTGAGTTGATTATCATAATCAGTTAAAACTTTCAACAACGGATCTCTTGGTTCCGGCATCGATGAAGAACGCAGCGAAATGCGATAAATAATGTGAATTGCAGAATTCAGTGAATCATCGAGTCTTTGAACGCACATTGCGCCCCCTGGTATTCCGGGGGGCATGCCTGTCCGAGCGTCATT…
M19051	Rio Tinto	Spain	Huelva	Eukaryota	Ascomycota	Eurotiomycetes	Eurotiales	Aspergillaceae	Penicillium	Penicillium philippinense	TAGAGGAAGTAAAAGTCGTAACAAGGTTTCCGTAGGTGAACCTGCGGAAGGATCATTACCGAGTGAGGGCCCTCTGGGTCCAACCTCCCACCCGTGTTTATCGTACCTTGTTGCTTCGGCGGGCCCGCCTCACGGCCGCCGGGGGGGCTTCTGCCCTCTGGCCCGCGCCCGCCGAAGACACCATTGAACGCTGTCTGAAGATTGCAGTCTGAGCAATTAGCTAAATAAGTTAAAACTTTCAACAACGGATCTCTTGGTTCCGGCATCGATGAAGAACGCAGCGAAATGCGATACGTAATGTGAATTGCAGAATTCAGTGAATCATCGAGTCTTTGAACGCACATTGCGCCCCCTGGTATTCCGGGGGGCATGCCTGTCCGAGCGTCATTGCTGCCCTCA…
M19053	Rio Tinto	Spain	Huelva	Eukaryota	Ascomycota	Eurotiomycetes	Eurotiales	Aspergillaceae	Aspergillus	Aspergillus pseudofelis	TAGAGGAAGTAAAAGTCGTAACAAGGTTTCCGTAGGTGAACCTGCGGAAGGATCATTACCGAGTGAGGGCCCTCTGGGTCCAACCTCCCACCCGTGTCTATTGTACCTTGTTGCTTCGGCGGGCCCGCCGTTTCGACGGCCGCCGGGGAGGCCTCGCGCCCCCGGGCCCGCGCCCGCCGAAGACCCCAACATGAACGCTGTTCTGAAAGTATGCAGTCTGAGTTGATTATCATAATCAGTTAAAACTTTCAACAACGGATCTCTTGGTTCCGGCATCGATGAAGAACGCAGCGAAATGCGATAAATAATGTGAATTGCAGAATTCAGTGAATCATCGAGTCTTTGAACGCACATTGCGCCCCCTGGTATTCCGGGGGGCATGCCTGTCCGAGCGTCATT…
M19054	Rio Tinto	Spain	Huelva	Eukaryota	Ascomycota	Eurotiomycetes	Eurotiales	Aspergillaceae	Aspergillus	Aspergillus sp.	TAGAGGAAGTAAAAGTCGTAACAAGGTTTCCGTAGGTGAACCTGCGGAAGGATCATTACCGAGTGAGGGCCCTCTGGGTCCAACCTCCCACCCGTGTCTATCGTACCTTGTTGCTTCGGCGGGCCCGCCGTTTCGACGGCCGCCGGGGAGGCCTCGCGCCCCCGGGCCCGCGCCCGCCGAAGACCCCAACATGAACGCTGTTCTGAAAGTATGCAGTCTGAGTTGATTATCATAATCAGTTAAAACTTTCAACAACGGATCTCTTGGTTCCGGCATCGATGAAGAACGCAGCGAAATGCGATAAGTAATGTGAATTGCAGAATTCAGTGAATCATCGAGTCTTTGAACGCACATTGCGCCCCCTGGTATTCCGGGGGGCATGCCTGTCCGAGCGTCATT…
M19056	Rio Tinto	Spain	Huelva	Eukaryota	Ascomycota	Eurotiomycetes	Eurotiales	Aspergillaceae	Penicillium	Penicillium raperi	TAGAGGAAGTAAAAGTCGTAACAAGGTTTCCGTAGGTGAACCTGCGGAAGGATCATTACCGAGTGAGGGCCCTCTGGGTCCAACCTCCCACCCGTGTTTATCATACCTAGTTGCTTCGGCGGGCCCGCCGCCATGGCCGCCGGGGGGCACCCGCCCCCGGGCCCGCGCCCGCCGAAGACCCCCCTGAACGCTGTCTGAAGATTGCAGTCTGAGCGATTAGCTAAATCAGTTAAAACTTTCAACAACGGATCTCTTGGTTCCGGCATCGATGAAGAACGCAGCGAAATGCGATAAGTAATGTGAATTGCAGAATTCAGTGAATCATCGAGTCTTTGAACGCACATTGCGCCCCCTGGTATTCCGGGGGGCATGCCTGTCCGAGCGTCATTGCTGCCCTCA…
M19057	Rio Tinto	Spain	Huelva	Eukaryota	Ascomycota	Eurotiomycetes	Eurotiales	Aspergillaceae	Aspergillus	Aspergillus sp.	AGGATCATTACCGAGTGAGGGCCCTCTGGGTCCAACCTCCCACCCGTGTCTATTGTACCTTGTTGCTTCGGCGGGCCCGCCGTTTCGACGGCCGCCGGGGAGGCCTCGCGCCCCCGGGCCCGCGCCCGCCGAAGACCCCAACATGAACGCTGTTCTGAAAGTATGCAGTCTGAGTTGATTATCATAATCAGTTAAAACTTTCAACAACGGATCTCTTGGTTCCGGCATCGATGAAGAACGCAGCGAAATGCGATAAATAATGTGAATTGCAGAATTCAGTGAATCATCGAGTCTTTGAACGCACATTGCGCCCCCTGGTATTCCGGGGGGCATGCCTGTCCGAGCGTCATTGCTGCCCTCAAGCACGGCTTGTGTGTTGGGCCGCCGTCCCCGGTTTCC…
M19064	Rio Tinto	Spain	Huelva	Eukaryota	Ascomycota	Eurotiomycetes	Eurotiales	Trichocomaceae	Talaromyces	Talaromyces flavus	TAGAGGAAGTAAAAGTCGTAACAAGGTTTCCGTAGGTGAACCTGCGGAAGGATCATTACCGAGTGCGGGCCTCGCGGCCCAACCTCCCACCCTTGTCTCTATACACCTGTTGCTTTGGCGGGCCCACCGGGGCCACCTGGTCGCCGGGGGACGCACGTCCCCGGGCCCGCGCCCGCCGAAGCGCTCTGTGAACCCTGATGAAGATGGGCTGTCTGAGTACTATGAAAATTGTCAAAACTTTCAACAATGGATCTCTTGGTTCCGGCATCGATGAAGAACGCAGCGAAATGCGATAAGTAATGTGAATTGCAGAATTCCGTGAATCATCGAATCTTTGAACGCACATTGCGCCCCCTGGCATTCCGGGGGGCATGCCTGTCCGAGCGTCATTTCTGCCCT…
M19065	Rio Tinto	Spain	Huelva	Eukaryota	Ascomycota	Sordariomycetes	Hypocreales	Hypocreaceae	Trichoderma	Trichoderma citrinoviride	GAAGTAAAAGTCGTAACAAGGTCTCCGTTGGTGAACCAGCGGAGGGATCATTACCGAGTTTACAACTCCCAAACCCAATGTGAACGTTACCAATCTGTTGCCTCGGCGGGACTCTCTGCCCCGGGCGCGTCGCAGCCCCGGATCCCATGGCGCCCGCCGGAGGACCAACTCAAACTCTTTTTTCTCTCCGTCGCGGCCTACGTCGCGGCTCTGTTTTATTTTTGCTCTGAGCCTTTCTCGGCGACCCTAGCGGGCGTCTCGAAAATGAATCAAAACTTTCAACAACGGATCTCTTGGTTCTGGCATCGATGAAGAACGCAGCGAAATGCGATAAGTAATGTGAATTGCAGAATTCAGTGAATCATCGAATCTTTGAACGCACATTGCGCCCGCCAGTAT…
M19066	Rio Tinto	Spain	Huelva	Eukaryota	Ascomycota	Eurotiomycetes	Eurotiales	Aspergillaceae	Penicillium	Penicillium simplicissimum	GCGCGATGGACTCGATGAGTCCTTCCGCAGTGTACACTTATTGAAGCCTTTGCAGCCCCGCAAGGGGTGGGCCCGGCACGACTCTAAACCAGCCCGGGCCGCCATGCAAGTCGGCGCCCCCGCCCCCTCCCGGGGGGGGCGGCCGCCGGCGACACTCTCGAACTGACGGGGACACCCTAAAGCCAATCGCACCAACCCGCGGCGGGAAACCGCCCGGGGGCCCGTGGTAACGACACGGGGGATGGTAACAGACGATTTGGATACCGCCTGCGCTCCGGCGCGGGCGACCATGGGCAATCCGCAGCGAAGCCCCTAAGTCCCCCCCGGGGGATATGGGGAACGTCCACAGACTAAGTGGAAGTGGGTGGGACGCGCGCCGCCGTCCCGCTTAAGATATAG…
M19067	Rio Tinto	Spain	Huelva	Eukaryota	Ascomycota	Eurotiomycetes	Eurotiales	Aspergillaceae	Aspergillus	Aspergillus pseudofelis	GAAGTAAAAGTCGTAACAAGGTTTCCGTAGGTGAACCTGCGGAAGGATCATTACCGAGTGAGGGCCCTCTGGGTCCAACCTCCCACCCGTGTCTATTGTACCTTGTTGCTTCGGCGGGCCCGCCGTTTCGACGGCCGCCGGGGAGGCCTCGCGCCCCCGGGCCCGCGCCCGCCGAAGACCCCAACATGAACGCTGTTCTGAAAGTATGCAGTCTGAGTTGATTATCATAATCAGTTAAAACTTTCAACAACGGATCTCTTGGTTCCGGCATCGATGAAGAACGCAGCGAAATGCGATAAATAATGTGAATTGCAGAATTCAGTGAATCATCGAGTCTTTGAACGCACATTGCGCCCCCTGGTATTCCGGGGGGCATGCCTGTCCGAGCGTCATTGCTGC…
M19068	Rio Tinto	Spain	Huelva	Eukaryota	Ascomycota	Sordariomycetes	Hypocreales	Hypocreaceae	Trichoderma	Trichoderma gamsii	GAAGTAAAAGTCGTAACAAGGTCTCCGTTGGTGAACCAGCGGAGGGATCATTACCGAGTTTACAACTCCCAAACCCAATGTGAACCATACCAAACTGTTGCCTCGGCGGGGTCACGCCCCGGGTGCGTCGCAGCCCCGGAACCAGGCGCCCGCCGGAGGGACCAACCAAACTCTTTTCTGTAGTCCCCTCGCGGACGTTATTTCTTACAGCTCTGAGCAAAAATTCAAAATGAATCAAAACTTTCAACAACGGATCTCTTGGTTCTGGCATCGATGAAGAACGCAGCGAAATGCGATAAGTAATGTGAATTGCAGAATTCAGTGAATCATCGAATCTTTGAACGCACATTGCGCCCGCCAGTATTCTGGCGGGCATGCCTGTCCGAGCGTCATTTCAAC…
M19069	Rio Tinto	Spain	Huelva	Eukaryota	Ascomycota	Eurotiomycetes	Eurotiales	Aspergillaceae	Penicillium	Penicillium simplicissimum	TCGATGAGTCCTTCCGCAGTGTACACTTATTGAAGCCTTTGCAGCCCCGCAAGGGGTGGGCCCGGCACGACTCTAAACCAGCCCGGGCCGCCATGCAAGTCGGCGCCCCCGCCCCCTCCCGGGGGGCGGCCGCCGGCGACACTCTCGAACTGACGGGGACACCCTAAAGCCAATCGCACCAACCCGCGGCGGGAAACCGCCCGGGGGCCCGTGGTAACGACACGGGGGATGGTAACAGACGATTTGGATACCGCCTGCGCTCCGGCGCGGGCGACCATGGGCAATCCGCAGCGAAGCCCCTAAGTCCCCCCCCCGGGGGATATGGGGAACGTCCACAGACTAAGTGGAAGTGGGTGGGACGCGCGCCGCCGTCCCGCTTAAGATATAGTCGGGCCCCCC…
M19070	Rio Tinto	Spain	Huelva	Eukaryota	Ascomycota	Eurotiomycetes	Eurotiales	Aspergillaceae	Penicillium	Penicillium sp.	GAAGTAAAAGTCGTAACAAGGTTTCCGTAGGTGAACCTGCGGAAGGATCATTACTGAGTGAGGGCCCTCTGGGTCCAACCTCCCACCCGTGTTTATTGTACCTTGTTGCTTCGGTGCGCCCGCCTCACGGCCGCCGGGGGGCTTCTGCCCCCGGGTCCGCGCGCACCGGAGACACCATTGAACTCTGTCTGAAGATTGCAGTCTGAGCATAAACTAAATAAGTTAAAACTTTCAACAACGGATCTCTTGGTTCCGGCATCGATGAAGAACGCAGCGAAATGCGATAACTAATGTGAATTGCAGAATTCAGTGAATCATCGAGTCTTTGAACGCACATTGCGCCCCCTGGTATTCCGGGGGGCATGCCTGTCCGAGCGTCATTGCTGCCCTCAAGCACGG…
M19072	Rio Tinto	Spain	Huelva	Eukaryota	Basidiomycota	Agaricomycetes	Polyporales	Meripilaceae	Rigidoporus	Rigidoporus vinctus	AGAGGAAGTAAAAGTCGTAACAAGGTTTCCGTAGGTGAACCTGCGGAAGGATCATTACCGAGTGCGGGCCCTCGTGGCCCAACCTCCCACCCTTGTCTCTATACACCTGTTGCTTTGGCGGGCCCACCGGGGCCACCTGGTCGCCGGGGGATGTTCGTCCCCGGGCCCGCGCCCGCCGAAGCGCTCTGTGAACCCTGATGAAGATGGGCTGTCTGAGTACTATGAAAATTGTCAAAACTTTCAACAATGGATCTCTTGGTTCCGGCATCGATGAAGAACGCAGCGAAATGCGATAAGTAATGTGAATTGCAGAATTCCGTGAATCATCGAATCTTTGAACGCACATTGCGCCCCCTGGCATTCCGGGGGGCATGCCTGTCCGAGCGTCATTTCTGCCCT…
M19074	Rio Tinto	Spain	Huelva	Eukaryota	Ascomycota	Eurotiomycetes	Eurotiales	Aspergillaceae	Penicillium	Penicillium simplicissimum	TGCGCGATGGACTCAATGAGTCCTTCCGCAGTGTACACTTATTGAAGCCTTTGCAGCCCCGCAAGGGGTAGGCCCGGCACGACTCTAAACCAGCCCGGGCCGCCATGCAAGTCGGCGCCTGCGCCCCCTCCCGGGGGGGCGGCCGCCGGCGACACTCTCGAACTGACGGGGACACCCTAAAGCCAATCGCACCAACCCGCGGCGGGAAACCGCCCGGGGGCCCGTGGTAACGACACGGGGGATGGTAACAGACGATTTGGATACCGCCTGCGCCCCGGCGCGGGCGACCATGGGCAATCCGCAGCGAAGCCCCTAAGTCCCCCCGGGGGATATGGGGAACGTCCACAGACTAAGTGGAAGTGGGTGGGACGCGCGCCGCCGTCCCGCTTAAGATATAGT…
M19076	Rio Tinto	Spain	Huelva	Eukaryota	Ascomycota	Eurotiomycetes	Eurotiales	Aspergillaceae	Penicillium	Penicillium cluniae (nom. inval.)	AGGAAGTAAAAGTCGTAACAAGGTTTCCGTAGGTGAACCTGCGGAAGGATCATTACCGAGTGAGGGCCCTCTGGGTCCAACCTCCCACCCGTGTTTATCATACCTAGTTGCTTCGGCGGGCCCGCCGTCATGGCCGCCGGGGGGCATCCGCCCCCGGGCCCGCGCCCGCCGAAGCCCCCCCCCTGAACGCTGTCTGAAGATTGCAGTCTGAGCGATTAGCTAAATCAGTTAAAACTTTCAACAACGGATCTCTTGGTTCCGGCATCGATGAAGAACGCAGCGAAATGCGATAAGTAATGTGAATTGCAGAATTCAGTGAATCATCGAGTCTTTGAACGCACATTGCGCCCCCTGGTATTCCGGGGGGCATGCCTGTCCGAGCGTCATTGCTGCCCTCAA…
M19078	Rio Tinto	Spain	Huelva	Eukaryota	Ascomycota	Eurotiomycetes	Eurotiales	Aspergillaceae	Penicillium	Penicillium glaucoroseum	AGAGGAAGTAAAAGTCGTAACAAGGTTTCCGTAGGTGAACCTGCGGAAGGATCATTACCGAGTGAGGGCCCTCTGGGTCCAACCTCCCACCCGTGTTTATCATACCTAGTTGCTTCGGCGGGCCCGCCGTCATGGCCGCCGGGGGGCACCCGCCCCCGGGCCCGCGCCCGCCGAAGCCCCCCCTGAACGCTGTCTGAAGATTGCTGTCTGAGCGATTAGCTAAATCAGTTAAAACTTTCAACAACGGATCTCTTGGTTCCGGCATCGATGAAGAACGCAGCGAAATGCGATAAGTAATGTGAATTGCAGAATTCAGTGAATCATCGAGTCTTTGAACGCACATTGCGCCCCCTGGTATTCCGGGGGGCATGCCTGTCCGAGCGTCATTGCTGCCCTCAA…
M19080	Rio Tinto	Spain	Huelva	Eukaryota	Ascomycota	Eurotiomycetes	Eurotiales	Aspergillaceae	Penicillium	Penicillium simplicissimum	TTGCGCGATGGACTCGATGAGTCCTTCCGCAGTGTACACTTATTGAAGCCTTTGCAGCCCCGCAAGGGGTGGGCCCGGCACGACTCTAAACCAGCCCGGGCCGCCATGCAAGTCGGCGCCCCCGCCCCCTCCCGGGGGGCGGCCGCCGGCGACACTCTCGAACTGACGGGGACACCCTAAAGCCAATCGCACCAACCCGCGGCGGGAAACCGCCCGGGGGCCCGTGGTAACGACACGGGGGATGGTAACAGACGATTTGGATACCGCCTGCGCTCCGGCGCGGGCGACCATGGGCAATCCGCAGCGAAGCCCCTAAGTCCCCCCCCCGGGGGATATGGGGAACGTCCACAGACTAAGTGGAAGTGGGTGGGACGCGCGCCGCCGTCCCGCTTAAAATAT…
M19082	Rio Tinto	Spain	Huelva	Eukaryota	Ascomycota	Eurotiomycetes	Eurotiales	Aspergillaceae	Aspergillus	Aspergillus niger	TAGAGGAAGTAAAAGTCGTAACAAGGTTTCCGTAGGTGAACCTGCGGAAGGATCATTACCGAGTGCGGGTCCTTTGGGCCCAACCTCCCATCCGTGTCTATTGTACCCTGTTGCTTCGGCGGGCCCGCCGCTTGTCGGCCGCCGGGGGGGCGCCTCTGCCCCCCGGGCCCGTGCCCGCCGGAGACCCCAACACGAACACTGTCTGAAAGCGTGCAGTCTGAGTTGATTGAATGCAATCAGTTAAAACTTTCAACAATGGATCTCTTGGTTCCGGCATCGATGAAGAACGCAGCGAAATGCGATAACTAATGTGAATTGCAGAATTCAGTGAATCATCGAGTCTTTGAACGCACATTGCGCCCCCTGGTATTCCGGGGGGCATGCCTGTCCGAGCGTCAT…
M19083	Rio Tinto	Spain	Huelva	Eukaryota	Ascomycota	Sordariomycetes	Hypocreales	Hypocreaceae	Trichoderma	Trichoderma reesei	TAGAGGAAGTAAAAGTCGTAACAAGGTCTCCGTTGGTGAACCAGCGGAGGGATCATTACCGAGTTTACAACTCCCAAACCCAATGTGAACGTTACCAAACTGTTGCCTCGGCGGGGTCACGCCCCGGGTGCGTCGCAGCCCCGGAACCAGGCGCCCGCCGGAGGAACCAACCAAACTCTTTCTGTAGTCCCCTCGCGGACGTATTTCTTTACAGCTCTGAGCAAAAATTCAAAATGAATCAAAACTTTCAACAACGGATCTCTTGGTTCTGGCATCGATGAAGAACGCAGCGAAATGCGATAAGTAATGTGAATTGCAGAATTCAGTGAATCATCGAATCTTTGAACGCACATTGCGCCCGCCAGTATTCTGGCGGGCATGCCTGTCCGAGCGTCATTT…
M19090	Rio Tinto	Spain	Huelva	Eukaryota	Ascomycota	Eurotiomycetes	Eurotiales	Aspergillaceae	Penicillium	Penicillium simplicissimum	GCGCGATGGACTCAATGAGTCCTTCCGCAGTGTACACTTATTGAAGCCTTTGCAGCCCCGCAAGGGGTAGGCCCGGCACGACTCTAAACCAGCCCGGGCCGCCATGCAAGTCGGCGCCTGCGCCCCCTCCCGGGGGGCGGCCGCCGGCGACACTCTCGAACTGACGGGGACACCCTAAAGCCAATCGCACCAACCCGCGGCGGGAAACCGCCCGGGGGCCCGTGGTAACGACACGGGGGATGGTAACAGACGATTTGGATACCGCCTGCGCCCCGGCGCGGGCGACCATGGGCAATCCGCAGCGAAGCCCCTAAGTCCCCCCCGGGGGATATGGGGAACGTCCACAGACTAAGTGGAAGTGGGTGGGACGCGCGCCGCCGTTCCGCTTAAGATATAGTC…
M21001	Rio Tinto	Spain	Huelva	Eukaryota	Ascomycota	Dothideomycetes	Mycosphaerellales	Teratosphaeriaceae	Acidiella	Acidiella bohemica	TAGAGGAAGTAAAAGTCGTAACAAGGTCTCCGTAGGTGAACCTGCGGAGGGATCATTACCGAGTGAAGGGCCTCCGGGTCCGACCTCCAACCCTTCTGTTATCTGACCTCTGTTGCCTCGGGGGCGACCCGGCCCTCGCGCCGGGGCCCCCCGTGGACCACCCTTTGAAACTCTTGCATCTTTGCGTCTGAGTATGATTTTGAATCAATCAAAACTTTCAACAACGGATCTCTTGGTTCCAGCATCGATGAAGAACGCAGCGAAATGCGATAAGTAATGTGAATTGCAGAATTCAGTGAATCATCGAATCTTTGAACGCACATTGCGCCCCTCGGTATTCCGGGGGGCATGCCTGTTCGAGCGTCATTAACACCACTCAAGCCTCGTCTTGGTATTGGG…
M21002	Rio Tinto	Spain	Huelva	Eukaryota	Ascomycota	Eurotiomycetes	Eurotiales	Aspergillaceae	Penicillium	Penicillium simplicissimum	TCAATGAGTCCTTCCGCAGTGTACACTTATTGAAGCCTTTGCAGCCCCGCAAGGGGTAGGCCCGGCACGACTCTAAACCAGCCCGGGCCGCCATGCAAGTCGGCGCCTGCGCCCCCTCCCGGGGGGCGGCCGCCGGCGACACTCTCGAACTGACGGGGACACCCTAAAGCCAATCGCACCAACCCGCGGCGGGAAACCGCCCGGGGGCCCGTGGTAACGACACGGGGGATGGTAACAGACGATTTGGATACCGCCTGCGCCCCGGCGCGGGCGACCATGGGCAATCCGCAGCGAAGCCCCTAAGTCCCCCCCGGGGGATATGGGGAACGTCCACAGACTAAGTGGAAGTGGGTGGGACGCGCGCCGCCGTTCCGCTTAAGATATAGTCGGGCCCCCCGG…
M21005	Rio Tinto	Spain	Huelva	Eukaryota	Ascomycota	Eurotiomycetes	Eurotiales	Trichocomaceae	Talaromyces	Talaromyces cinnabarinus	AGAGGAAGTAAAAGTCGTAACAAGGTTTCCGTAGGTGAACCTGCGGAAGGATCATTACCGAGTGCGGGCCCTCCGTGGCCCAACCTCCCACCCTTGTCGTTGATACCTGTTGCTTTGGCGGGCCCACCGGGGCTCACCTGGTCGCCGGGGGGCATCGCCCCCGGGCCCGCGCCCGCCGAAGCACCCTAGGAACCCTGATGAAGTTGGGCTGTCTGAGTCGATATGAAAATTGTCAAAACTTTCAACAATGGATCTCTTGGTTCCGGCATCGATGAAGAACGCAGCGAAATGCGATAAGTAATGTGAATTGCAGAATTCCGTGAATCATCGAATCTTTGAACGCACATTGCGCCCCCTGGCATTCCGGGGGGCATGCCTGTCCGAGCGTCATTTCTGCCC…
M21008	Rio Tinto	Spain	Huelva	Eukaryota	Ascomycota	Eurotiomycetes	Eurotiales	Trichocomaceae	Talaromyces	Talaromyces helicus	TAGAGGAAGTAAAAGTCGTAACAAGGTTTCCGTAGGTGAACCTGCGGAAGGATCATTACCGAGTGCGAGCCCTCTGGGCTCAACCTCCCACCCGTGCCGTTATAATACCTGTTGCTTTGGCGGGCCCACCGGGGTCACCTGGTCGCTGGGGGACGCTTGTCCCCGGGCCCGCGCCCGCCGAAGCACCCCCTGAACTCTGAAGAAGATAGGGCTGTCTGAGTACCTAGAAAATTGTCAAAACTTTCAACAATGGATCTCTTGGTTCCGGCATCGATGAAGAACGCAGCGAAATGCGATAAGTAATGTGAATTGCAGAATTCCGTGAATCATCGAATCTTTGAACGCACATTGCGCCCCCTGGCATTCCGGGGGGCATGCCTGTCCGAGCGTCATTTCTGC…
M21023	Rio Tinto	Spain	Huelva	Eukaryota	Ascomycota	Eurotiomycetes	Eurotiales	Aspergillaceae	Penicillium	Penicillium ucsense	TAGAGGAAGTAAAAGTCGTAACAAGGTTTCCGTAGGTGAACCTGCGGAAGGATCATTACCGAGTGAGGGCCCTCTGGGTCCAACCTCCCACCCGTGTTTATCGTACCTTGTTGCTTCGGCGAGCCCGCCTCACGGCCGCCGGGGGGCATCTGCCCCCGGGCCCGCGCTCGCCGAAGACACACAAACGAACTCTTGTCTGAAGATTGCAGTCTGAGTACTTGACTAAATCAGTTAAAACTTTCAACAACGGATCTCTTGGTTCCGGCATCGATGAAGAACGCAGCGAAATGCGATAAGTAATGTGAATTGCAGAATTCAGTGAATCATCGAGTCTTTGAACGCACATTGCGCCCCCTGGTATTCCGGGGGGCATGCCTGTCCGAGCGTCATTGCTGCCCT…
M21024	Rio Tinto	Spain	Huelva	Eukaryota	Ascomycota	Dothideomycetes	Mycosphaerellales	Teratosphaeriaceae	Acidiella	Acidiella bohemica	TAGAGGAAGTAAAAGTCGTAACAAGGTCTCCGTAGGTGAACCTGCGGAGGGATCATTACCGAGTGGAGGGCCCCCCGGCCCGACCTCCAACCCTTCTGTTATCCGACCTCTGTTGCCTCGGGGGCGACCCGGCCCTCGCTGCCGGGGCCCCCCGTGGACCACTCTTGAAACTCTTGCATCTCTGCGTCTGAGTACGATTTGAATCAATCAAAACTTTCAACAACGGATCTCTTGGTTCCAGCATCGATGAAGAACGCAGCGAAATGCGATAAGTAATGTGAATTGCAGAATTCAGTGAATCATCGAATCTTTGAACGCACATTGCGCCCCTCGGTATTCCGGGGGGCATGCCTGTTCGAGCGTCATTAACACCACTCAAGCCTCGTCTTGGAATTGGGC…
M21027	Rio Tinto	Spain	Huelva	Eukaryota	Ascomycota	Dothideomycetes	Mycosphaerellales	Teratosphaeriaceae	Acidiella	Acidiella bohemica	AGAGGAAGTAAAAGTCGTAACAAGGTCTCCGTAGGTGAACCTGCGGAGGGATCATTACCGAGTGAAGGGCCTCCGGGTCCGACCTCCAACCCTTCTGTTATCTGACCTCTGTTGCCTCGGGGGCGACCCGGCCCTCGCGCCGGGGCCCCCCGTGGACCACCCTTTGAAACTCTTGCATCTTTGCGTCTGAGTATGATTTTGAATCAATCAAAACTTTCAACGACGGATCTCTTGGTTCCAGCATCGATGAAGAACGCAGCGAAATGCGATAAGTAATGTGAATTGCAGAATTCAGTGAATCATCGAATCTTTGAACGCACATTGCGCCCCTCGGTATTCCGGGGGGCATGCCTGTTCGAGCGTCATTAACACCACTCAAGCCTCGTCTTGGTATTGGGC…
M21028	Rio Tinto	Spain	Huelva	Eukaryota	Ascomycota	Dothideomycetes	Mycosphaerellales	Teratosphaeriaceae	Acidiella	Acidiella bohemica	TAGAGGAAGTAAAAGTCGTAACAAGGTCTCCGTAGGTGAACCTGCGGAGGGATCATTACCGAGTGAAGGGCCTCCGGGTCCGACCTCCAACCCTTCTGTTATCTGACCTCTGTTGCCTCGGGGGCGACCCGGCCCTCGCGCCGGGGCCCCCGTGGACCACCCTTTGAAACTCTTGCATCTTTGCGTCTGAGTATGATTTTGAATCAATCAAAACTTTCAACAACGGATCTCTTGGTTCCAGCATCGATGAAGAACGCAGCGAAATGCGATAAGTAATGTGAATTGCAGAATTCAGTGAATCATCGAATCTTTGAACGCACATTGCGCCCCTCGGTATTCCGGGGGGCATGCCTGTTCGAGCGTCATTAACACCACTCAAGCCTCGTCTTGGTATTGGGC…
M21032	Rio Tinto	Spain	Huelva	Eukaryota	Ascomycota	Eurotiomycetes	Eurotiales	Aspergillaceae	Aspergillus	Aspergillus niger	TAGAGGAAGTAAAAGTCGTAACAAGGTTTCCGTAGGTGAACCTGCGGAAGGATCATTACCGAGTGCGGGTCCTTTGGGCCCAACCTCCCATCCGTGTCTATTGTACCCTGTTGCTTCGGCGGGCCCGCCGCTTGTCGGCCGCCGGGGGGGCGCCTCTGCCCCCCGGGCCCGTGCCCGCCGGAGACCCCAACACGAACACTGTCTGAAAGCGTGCAGTCTGAGTTGATTGAATGCAATCAGTTAAAACTTTCAACAATGGATCTCTTGGTTCCGGCATCGATGAAGAACGCAGCGAAATGCGATAACTAATGTGAATTGCAGAATTCAGTGAATCATCGAGTCTTTGAACGCACATTGCGCCCCCTGGTATTCCGGGGGGCATGCCTGTCCGAGCGTCAT…
M21034	Rio Tinto	Spain	Huelva	Eukaryota	Ascomycota	Sordariomycetes	Hypocreales	Hypocreaceae	Trichoderma	Trichoderma asperellum	TAGAGGAAGTAAAAGTCGTAACAAGGTCTCCGTTGGTGAACCAGCGGAGGGATCATTACCGAGTTTACAACTCCCAAACCCAATGTGAACGTTACCAAACTGTTGCCTCGGCGGGGTCACGCCCCGGGTGCGTCGCAGCCCCGGAACCAGGCGCCCGCCGGAGGAACCAACCAAACTCTTTCTGTAGTCCCCTCGCGGACGTATTTCTTACAGCTCTGAGCAAAAATTCAAAATGAATCAAAACTTTCAACAACGGATCTCTTGGTTCTGGCATCGATGAAGAACGCAGCGAAATGCGATAAGTAATGTGAATTGCAGAATTCAGTGAATCATCGAATCTTTGAACGCACATTGCGCCCGCCAGTATTCTGGCGGGCATGCCTGTCCGAGCGTCATTTC…
M21034	Rio Tinto	Spain	Huelva	Eukaryota	Ascomycota	Sordariomycetes	Hypocreales	Hypocreaceae	Trichoderma	Trichoderma asperellum	TAGAGGAAGTAAAAGTCGTAACAAGGTCTCCGTTGGTGAACCAGCGGAGGGATCATTACCGAGTTTACAACTCCCAAACCCAATGTGAACGTTACCAAACTGTTGCCTCGGCGGGGTCACGCCCCGGGTGCGTCGCAGCCCCGGAACCAGGCGCCCGCCGGAGGAACCAACCAAACTCTTTCTGTAGTCCCCTCGCGGACGTATTTCTTACAGCTCTGAGCAAAAATTCAAAATGAATCAAAACTTTCAACAACGGATCTCTTGGTTCTGGCATCGATGAAGAACGCAGCGAAATGCGATAAGTAATGTGAATTGCAGAATTCAGTGAATCATCGAATCTTTGAACGCACATTGCGCCCGCCAGTATTCTGGCGGGCATGCCTGTCCGAGCGTCATTTC…
M21035	Rio Tinto	Spain	Huelva	Eukaryota	Ascomycota	Eurotiomycetes	Eurotiales	Aspergillaceae	Aspergillus	Aspergillus terreus	TAGAGGAAGTAAAAGTCGTAACAAGGTTTCCGTAGGTGAACCTGCGGAAGGATCATTACCGAGTGCGGGTCTTTATGGCCCAACCTCCCACCCGTGACTATTGTACCTTGTTGCTTCGGCGGGCCCGCCAGCGTTGCTGGCCGCCGGGGGGCGACTCGCCCCCGGGCCCGTGCCCGCCGGAGACCCCAACATGAACCCTGTTCTGAAAGCTTGCAGTCTGAGTGTGATTCTTTGCAATCAGTTAAAACTTTCAACAATGGATCTCTTGGTTCCGGCATCGATGAAGAACGCAGCGAAATGCGATAACTAATGTGAATTGCAGAATTCAGTGAATCATCGAGTCTTTGAACGCACATTGCGCCCCCTGGTATTCCGGGGGGCATGCCTGTCCGAGCGTCA…
M21036	Rio Tinto	Spain	Huelva	Eukaryota	Ascomycota	Eurotiomycetes	Eurotiales	Aspergillaceae	Aspergillus	Aspergillus niger	AGAGGAAGTAAAAGTCGTAACAAGGTTTCCGTAGGTGAACCTGCGGAAGGATCATTACCGAGTGCGGGTCCTTTGGGCCCAACCTCCCATCCGTGTCTATTGTACCCTGTTGCTTCGGCGGGCCCGCCGCTTGTCGGCCGCCGGGGGGGCGCCTCTGCCCCCCGGGCCCGTGCCCGCCGGAGACCCCAACACGAACACTGTCTGAAAGCGTGCAGTCTGAGTTGATTGAATGCAATCAGTTAAAACTTTCAACAATGGATCTCTTGGTTCCGGCATCGATGAAGAACGCAGCGAAATGCGATAACTAATGTGAATTGCAGAATTCAGTGAATCATCGAGTCTTTGAACGCACATTGCGCCCCCTGGTATTCCGGGGGGCATGCCTGTCCGAGCGTCATT…
M21039	Rio Tinto	Spain	Huelva	Eukaryota	Ascomycota	Dothideomycetes	Mycosphaerellales	Teratosphaeriaceae	Acidiella	Acidiella bohemica	GAGGAAGTAAAAGTCGTAACAAGGTCTCCGTAGGTGAACCTGCGGAGGGATCATTACCGAGTGAAGGGCCTCCGGGTCCGACCTCCAACCCTTCTGTTATCTGACCTCTGTTGCCTCGGGGGCGACCCGGCCCTCGCGCCGGGGCCCCCCGTGGACCACCCTTTGAAACTCTTGCATCTTTGCGTCTGAGTATGATTTTGAATCAATCAAAACTTTCAACGACGGATCTCTTGGTTCCAGCATCGATGAAGAACGCAGCGAAATGCGATAAGTAATGTGAATTGCAGAATTCAGTGAATCATCGAATCTTTGAACGCACATTGCGCCCCTCGGTATTCCGGGGGGCATGCCTGTTCGAGCGTCATTAACACCACTCAAGCCTCGTCTTGGTATTGGGCG…
M21040	Rio Tinto	Spain	Huelva	Eukaryota	Ascomycota	Eurotiomycetes	Eurotiales	Trichocomaceae	Talaromyces	Talaromyces helicus	TAGAGGAAGTAAAAGTCGTAACAAGGTTTCCGTAGGTGAACCTGCGGAAGGATCATTACCGAGTGCGAGCCCTCTGGGCTCAACCTCCCACCCGTGCCGTTATAATACCTGTTGCTTTGGCGGGCCCACTGGGGTCACCTGGTCGCTGGGGGACGCCTGTCCCCGGGCCCGCGCCCGCCGAAGCACCCCCTGAACTCTGAAGAAGATAGGGCTGTCTGAGTACCTAGAAAATTGTCAAAACTTTCAACAATGGATCTCTTGGTTCCGGCATCGATGAAGAACGCAGCGAAATGCGATAAGTAATGTGAATTGCAGAATTCCGTGAATCATCGAATCTTTGAACGCACATTGCGCCCCCTGGCATTCCGGGGGGCATGCCTGTCCGAGCGTCATTTCTGC…
